# Supplementary material for: Bis(1,10-phenanthroline-κ2 N,N′)(sulfato-O)copper(II) butane-2,3-diol monosolvate
Source: Acta Crystallogr Sect E Struct Rep Online. 2012 Dec 12;69(Pt 1):m40–1. doi: 10.1107/S1600536812049951 (PMC3588286; doi:10.1107/S1600536812049951)
Supplement: Supplementary file 1 [file e-69-00m40-sup1.cif]

##############################################################################
#                                                                            #
# This CIF contains the data in a paper accepted for publication in          #
# Acta Crystallographica Section E. It conforms to the requirements of       #
# Notes for Authors for Acta Crystallographica Section E, and has been       #
# peer reviewed under the auspices of the IUCr Commission on Journals.       #
#                                                                            #
# Full details of the Crystallographic Information File format               #
# are given in the paper "The Crystallographic Information File (CIF):       #
# a New Standard Archive File for Crystallography" by S. R. Hall, F. H.      #
# Allen and I. D. Brown [Acta Cryst. (1991), A47, 655-685].                  #
#                                                                            #
# The current version of the core CIF dictionary is obtainable from          #
# ftp://ftp.iucr.org/pub/cif_core.dic.                                       #
#                                                                            #
# Software is freely available for graphical display of the structure(s)     #
# in this CIF. For information consult the CIF software page                 #
# http://www.iucr.org/resources/cif/software.                                #
#                                                                            #
# This file may be used for bona fide research purposes within the           #
# scientific community so long as proper attribution is given to the journal # 
# article from which it was obtained.                                        #
#                                                                            #
##############################################################################
data_global
_audit_creation_method     'from SHELXL97 CIF and IUCr SHELXL97-template'
_journal_date_recd_electronic     2012-11-30
_journal_date_accepted     2012-12-06
_journal_name_full     'Acta Crystallographica, Section E'
_journal_year     2013
_journal_volume     69
_journal_issue      1
_journal_page_first     m40
_journal_page_last     m41
_journal_paper_category     QM
_journal_paper_doi     10.1107/S1600536812049951
_journal_coeditor_code     BQ2380
_publ_contact_author_name     'Dr. Kai-Long Zhong'
_publ_contact_author_address
;
Department of Applied Chemistry
Nanjing College of Chemical Technology
Nanjing 210048, People's Republic of China
;
_publ_contact_author_email     'zklong76@163.com'
_publ_contact_author_fax     '+86-025-58370621'
_publ_contact_author_phone     '+86-025-58371642'
_publ_section_title
;
Bis(1,10-phenanthroline-\k^2^<i>N</i>,<i>N</i>')(sulfato-<i>O</i>)copper(II)
butane-2,3-diol monosolvate
;
loop_
    _publ_author_name
    _publ_author_address
    'Kai-Long Zhong'
;
Department of Applied Chemistry
Nanjing College of Chemical Technology
Nanjing 210048, People's Republic of China
;
    'Guo-Qing Cao'
;
Department of Applied Chemistry
Nanjing College of Chemical Technology
Nanjing 210048, People's Republic of China
;
data_I
_audit_creation_method     SHELXL-97
_chemical_name_systematic
;
Bis(1,10-phenanthroline-\k^2^<i>N</i>,<i>N</i>')(sulfato-<i>O</i>)copper(II)
butane-2,3-diol monosolvate
;
_chemical_name_common     ?
_chemical_formula_moiety     'C24 H16 Cu N4 O4 S, C4 H10 O2'
_chemical_formula_sum     'C28 H26 Cu N4 O6 S'
_chemical_formula_iupac     '[Cu (S O4) (C12 H8 N2)2], C4 H10 O2 '
_chemical_formula_weight     610.13
_chemical_melting_point     ?
_symmetry_cell_setting     monoclinic
_symmetry_space_group_name_H-M     'C c'
_symmetry_space_group_name_Hall     'C -2yc'
loop_
    _symmetry_equiv_pos_as_xyz
    'x, y, z'
    'x, -y, z+1/2'
    'x+1/2, y+1/2, z'
    'x+1/2, -y+1/2, z+1/2'
_cell_length_a     17.352(4)
_cell_length_b     13.070(3)
_cell_length_c     13.444(3)
_cell_angle_alpha     90.00
_cell_angle_beta     123.84(3)
_cell_angle_gamma     90.00
_cell_volume     2532.4(13)
_cell_formula_units_Z     4
_cell_measurement_reflns_used     5509
_cell_measurement_theta_min     3.18
_cell_measurement_theta_max     27.49
_cell_measurement_temperature     223.15
_exptl_crystal_description     Block
_exptl_crystal_colour     Green
_exptl_crystal_size_max     0.32
_exptl_crystal_size_mid     0.27
_exptl_crystal_size_min     0.21
_exptl_crystal_density_diffrn     1.600
_exptl_crystal_density_meas     ?
_exptl_crystal_density_method     'not measured'
_exptl_crystal_F_000     1260
_exptl_absorpt_coefficient_mu     0.999
_exptl_absorpt_correction_type     multi-scan
_exptl_absorpt_process_details     '(REQAB; Jacobson, 1998)'
_exptl_absorpt_correction_T_min     0.7405
_exptl_absorpt_correction_T_max     0.8177
_exptl_special_details
;
;
_diffrn_ambient_temperature     223.15
_diffrn_radiation_type     MoK\a
_diffrn_radiation_wavelength     0.71073
_diffrn_radiation_source     'fine-focus sealed tube'
_diffrn_radiation_monochromator     'Graphite Monochromator'
_diffrn_measurement_device_type     'Rigaku Mercury CCD'
_diffrn_measurement_method     '\w scans'
_diffrn_detector_area_resol_mean     28.5714
_diffrn_reflns_number     7154
_diffrn_reflns_av_R_equivalents     0.0260
_diffrn_reflns_av_sigmaI/netI     0.0417
_diffrn_reflns_theta_min     3.26
_diffrn_reflns_theta_max     27.47
_diffrn_reflns_theta_full     27.47
_diffrn_measured_fraction_theta_max     0.988
_diffrn_measured_fraction_theta_full     0.988
_diffrn_reflns_limit_h_min     -15
_diffrn_reflns_limit_h_max     22
_diffrn_reflns_limit_k_min     -16
_diffrn_reflns_limit_k_max     15
_diffrn_reflns_limit_l_min     -17
_diffrn_reflns_limit_l_max     16
_diffrn_standards_number     0
_diffrn_standards_interval_count     .
_diffrn_standards_interval_time     .
_diffrn_standards_decay_%     ?
_refine_special_details
;
Refinement of <i>F</i>^2^ against ALL reflections. The weighted <i>R</i>-factor
<i>wR</i> and goodness of fit <i>S</i> are based on <i>F</i>^2^, conventional
<i>R</i>-factors <i>R</i> are based on <i>F</i>, with <i>F</i> set to zero for
negative <i>F</i>^2^. The threshold expression of <i>F</i>^2^ >
\s(<i>F</i>^2^) is used only for calculating <i>R</i>-factors(gt) <i>etc</i>.
and is not relevant to the choice of reflections for refinement.
<i>R</i>-factors based on <i>F</i>^2^ are statistically about twice as large
as those based on <i>F</i>, and <i>R</i>- factors based on ALL data will be
even larger.
;
_reflns_number_total     4178
_reflns_number_gt     3542
_reflns_threshold_expression     I>2\s(I)
_refine_ls_structure_factor_coef     Fsqd
_refine_ls_matrix_type     full
_refine_ls_R_factor_all     0.0561
_refine_ls_R_factor_gt     0.0459
_refine_ls_wR_factor_gt     0.1226
_refine_ls_wR_factor_ref     0.1346
_refine_ls_goodness_of_fit_ref     0.992
_refine_ls_restrained_S_all     1.026
_refine_ls_number_reflns     4178
_refine_ls_number_parameters     408
_refine_ls_number_restraints     124
_refine_ls_hydrogen_treatment     constr
_refine_ls_weighting_scheme     calc
_refine_ls_weighting_details
                 'calc w=1/[\s^2^(Fo^2^)+(0.1000P)^2^] where P=(Fo^2^+2Fc^2^)/3'
_atom_sites_solution_hydrogens     geom
_atom_sites_solution_primary     direct
_atom_sites_solution_secondary     difmap
_refine_ls_shift/su_max     0.002
_refine_ls_shift/su_mean     0.000
_refine_diff_density_max     0.599
_refine_diff_density_min     -0.530
_refine_ls_extinction_method     none
_refine_ls_extinction_coef     ?
_refine_ls_abs_structure_details     'Flack (1983), 1317 Friedel pairs'
_refine_ls_abs_structure_Flack     0.55(2)
loop_
    _atom_type_symbol
    _atom_type_description
    _atom_type_scat_dispersion_real
    _atom_type_scat_dispersion_imag
    _atom_type_scat_source
    'C' 'C' 0.0033 0.0016
                         'International Tables Vol C Tables 4.2.6.8 and 6.1.1.4'
    'H' 'H' 0.0000 0.0000
                         'International Tables Vol C Tables 4.2.6.8 and 6.1.1.4'
    'N' 'N' 0.0061 0.0033
                         'International Tables Vol C Tables 4.2.6.8 and 6.1.1.4'
    'O' 'O' 0.0106 0.0060
                         'International Tables Vol C Tables 4.2.6.8 and 6.1.1.4'
    'S' 'S' 0.1246 0.1234
                         'International Tables Vol C Tables 4.2.6.8 and 6.1.1.4'
    'Cu' 'Cu' 0.3201 1.2651
                         'International Tables Vol C Tables 4.2.6.8 and 6.1.1.4'
_computing_data_collection     'CrystalClear (Rigaku, 2007)'
_computing_cell_refinement     'CrystalClear (Rigaku, 2007)'
_computing_data_reduction     'CrystalClear (Rigaku, 2007)'
_computing_structure_solution     'SHELXS97 (Sheldrick, 2008)'
_computing_structure_refinement     'SHELXL97 (Sheldrick, 2008)'
_computing_molecular_graphics     'XP in SHELXTL (Sheldrick, 2008)'
_computing_publication_material     'SHELXTL (Sheldrick, 2008)'
loop_
    _atom_site_type_symbol
    _atom_site_label
    _atom_site_fract_x
    _atom_site_fract_y
    _atom_site_fract_z
    _atom_site_U_iso_or_equiv
    _atom_site_adp_type
    _atom_site_calc_flag
    _atom_site_refinement_flags
    _atom_site_occupancy
    _atom_site_symmetry_multiplicity
    _atom_site_disorder_assembly
    _atom_site_disorder_group
    Cu Cu1 0.26519(10) 0.30074(3) 0.29387(13) 0.02436(16) Uani d . 1 1 . .
    S S1 0.2748(3) 0.5417(4) 0.2771(4) 0.0265(13) Uani d PDU 0.547(12) 1 A 2
    S S1' 0.2569(3) 0.5422(4) 0.3106(4) 0.0170(14) Uani d PDU 0.453(12) 1 A 1
    O O1 0.2897(10) 0.4419(8) 0.3416(12) 0.043(3) Uani d PDU 0.547(12) 1 A 2
    O O1' 0.2430(10) 0.4435(7) 0.2448(11) 0.027(3) Uani d PDU 0.453(12) 1 A 1
    O O2 0.2706(8) 0.5188(9) 0.1677(9) 0.037(3) Uani d PDU 0.547(12) 1 A 2
    O O2' 0.2653(8) 0.5225(8) 0.4213(8) 0.023(3) Uani d PDU 0.453(12) 1 A 1
    O O3 0.1922(11) 0.5995(16) 0.2536(19) 0.041(5) Uani d PDU 0.547(12) 1 A 2
    O O3' 0.3442(10) 0.5860(12) 0.3305(17) 0.021(3) Uani d PDU 0.453(12) 1 A 1
    O O4 0.3552(9) 0.6066(10) 0.3586(11) 0.021(3) Uani d PDU 0.547(12) 1 A 2
    O O4' 0.1754(13) 0.6044(16) 0.2259(16) 0.027(5) Uani d PDU 0.453(12) 1 A 1
    O O5 0.2174(4) 0.7813(3) 0.3686(4) 0.0442(11) Uani d U 1 1 . .
    H H5B 0.2079 0.7299 0.3282 0.066 Uiso calc R 1 1 . .
    O O6 0.3460(5) 0.8062(5) 0.2956(8) 0.096(3) Uani d U 1 1 . .
    H H6 0.3455 0.7532 0.3279 0.144 Uiso calc R 1 1 . .
    N N1 0.3506(5) 0.2822(5) 0.2394(6) 0.0244(14) Uani d . 1 1 A .
    N N2 0.3706(5) 0.2068(4) 0.4426(6) 0.0236(15) Uani d . 1 1 A .
    N N3 0.1647(5) 0.2096(5) 0.1528(5) 0.0220(14) Uani d . 1 1 A .
    N N4 0.1742(5) 0.2848(5) 0.3410(6) 0.0232(14) Uani d . 1 1 A .
    C C1 0.3444(6) 0.3269(7) 0.1484(8) 0.0282(17) Uani d . 1 1 . .
    H H1A 0.3000 0.3772 0.1053 0.034 Uiso calc R 1 1 A .
    C C2 0.4087(7) 0.2967(7) 0.1148(9) 0.038(2) Uani d U 1 1 A .
    H H2A 0.4052 0.3285 0.0505 0.046 Uiso calc R 1 1 . .
    C C3 0.4728(6) 0.2229(7) 0.1768(8) 0.0375(18) Uani d U 1 1 . .
    H H3A 0.5100 0.2000 0.1517 0.045 Uiso calc R 1 1 A .
    C C4 0.4826(7) 0.1813(8) 0.2797(9) 0.038(2) Uani d U 1 1 A .
    C C5 0.5554(7) 0.1082(5) 0.3559(8) 0.032(2) Uani d . 1 1 . .
    H H5A 0.5958 0.0858 0.3355 0.039 Uiso calc R 1 1 A .
    C C6 0.5640(6) 0.0738(6) 0.4535(8) 0.036(2) Uani d U 1 1 A .
    H H6A 0.6112 0.0273 0.5009 0.043 Uiso calc R 1 1 . .
    C C7 0.5031(6) 0.1051(6) 0.4909(8) 0.0281(18) Uani d . 1 1 . .
    C C8 0.5105(7) 0.0762(5) 0.5960(9) 0.032(2) Uani d . 1 1 A .
    H H8A 0.5567 0.0309 0.6490 0.038 Uiso calc R 1 1 . .
    C C9 0.4489(6) 0.1151(7) 0.6208(8) 0.038(2) Uani d . 1 1 . .
    H H9A 0.4540 0.0982 0.6915 0.046 Uiso calc R 1 1 A .
    C C10 0.3805(6) 0.1789(7) 0.5391(7) 0.0277(18) Uani d . 1 1 A .
    H H10A 0.3384 0.2035 0.5554 0.033 Uiso calc R 1 1 . .
    C C11 0.4289(5) 0.1747(6) 0.4123(7) 0.0270(18) Uani d . 1 1 A .
    C C12 0.4198(5) 0.2096(5) 0.3075(7) 0.0183(15) Uani d . 1 1 . .
    C C13 0.1532(6) 0.1797(6) 0.0470(7) 0.0293(19) Uani d . 1 1 . .
    H H13A 0.1933 0.2046 0.0273 0.035 Uiso calc R 1 1 A .
    C C14 0.0804(6) 0.1109(6) -0.0329(7) 0.032(2) Uani d . 1 1 A .
    H H14A 0.0736 0.0927 -0.1043 0.039 Uiso calc R 1 1 . .
    C C15 0.0208(6) 0.0714(7) -0.0069(8) 0.033(2) Uani d . 1 1 . .
    H H15A -0.0248 0.0245 -0.0575 0.040 Uiso calc R 1 1 A .
    C C16 0.0311(6) 0.1046(6) 0.1007(8) 0.0284(18) Uani d . 1 1 A .
    C C17 -0.0306(6) 0.0719(6) 0.1307(7) 0.035(2) Uani d . 1 1 . .
    H H17A -0.0777 0.0261 0.0808 0.042 Uiso calc R 1 1 A .
    C C18 -0.0226(6) 0.1067(7) 0.2327(8) 0.037(2) Uani d . 1 1 A .
    H H18A -0.0630 0.0823 0.2521 0.045 Uiso calc R 1 1 . .
    C C19 0.0465(5) 0.1794(6) 0.3089(6) 0.0215(15) Uani d U 1 1 . .
    C C20 0.0547(6) 0.2284(8) 0.4077(7) 0.0346(18) Uani d U 1 1 A .
    H H20A 0.0129 0.2132 0.4283 0.042 Uiso calc R 1 1 . .
    C C21 0.1237(7) 0.2981(6) 0.4733(9) 0.036(2) Uani d U 1 1 . .
    H H21A 0.1324 0.3270 0.5420 0.043 Uiso calc R 1 1 A .
    C C22 0.1777(6) 0.3233(7) 0.4369(6) 0.0324(19) Uani d . 1 1 A .
    H H22A 0.2228 0.3726 0.4816 0.039 Uiso calc R 1 1 . .
    C C23 0.1077(6) 0.2146(6) 0.2782(7) 0.0281(18) Uani d . 1 1 A .
    C C24 0.1010(5) 0.1709(6) 0.1728(6) 0.0194(15) Uani d . 1 1 . .
    C C25 0.2642(9) 0.9498(6) 0.4054(10) 0.059(3) Uani d U 1 1 . .
    H H25A 0.2309 0.9594 0.4425 0.089 Uiso calc R 1 1 . .
    H H25B 0.2663 1.0133 0.3711 0.089 Uiso calc R 1 1 . .
    H H25C 0.3262 0.9275 0.4643 0.089 Uiso calc R 1 1 . .
    C C26 0.2142(7) 0.8676(6) 0.3052(8) 0.053(2) Uani d . 1 1 . .
    H H26A 0.1498 0.8877 0.2462 0.063 Uiso calc R 1 1 . .
    C C27 0.2654(7) 0.8516(5) 0.2453(8) 0.058(2) Uani d . 1 1 . .
    H H27A 0.2238 0.8072 0.1771 0.069 Uiso calc R 1 1 . .
    C C28 0.2703(13) 0.9468(10) 0.1881(16) 0.101(5) Uani d U 1 1 . .
    H H28A 0.3013 0.9326 0.1487 0.151 Uiso calc R 1 1 . .
    H H28B 0.3040 0.9982 0.2482 0.151 Uiso calc R 1 1 . .
    H H28C 0.2086 0.9709 0.1304 0.151 Uiso calc R 1 1 . .
loop_
    _atom_site_aniso_label
    _atom_site_aniso_U_11
    _atom_site_aniso_U_22
    _atom_site_aniso_U_33
    _atom_site_aniso_U_12
    _atom_site_aniso_U_13
    _atom_site_aniso_U_23
    Cu1 0.0249(3) 0.0219(2) 0.0321(3) -0.0008(5) 0.0194(2) -0.0011(5)
    S1 0.026(3) 0.027(2) 0.029(2) -0.0005(17) 0.017(2) -0.0049(19)
    S1' 0.017(3) 0.014(2) 0.017(2) -0.0005(17) 0.008(2) -0.0029(18)
    O1 0.054(5) 0.037(5) 0.044(5) -0.006(3) 0.031(4) 0.005(3)
    O1' 0.045(5) 0.009(4) 0.029(5) 0.001(3) 0.023(4) 0.004(3)
    O2 0.043(5) 0.049(5) 0.029(4) -0.002(3) 0.025(3) -0.002(3)
    O2' 0.022(4) 0.024(4) 0.015(4) -0.009(3) 0.006(3) 0.001(3)
    O3 0.034(6) 0.042(6) 0.047(7) 0.000(4) 0.022(4) 0.005(4)
    O3' 0.017(5) 0.016(5) 0.028(5) -0.001(3) 0.011(4) -0.003(4)
    O4 0.017(4) 0.019(5) 0.021(5) 0.004(3) 0.007(3) -0.004(3)
    O4' 0.029(6) 0.028(6) 0.024(6) 0.002(4) 0.016(4) 0.003(4)
    O5 0.066(3) 0.038(2) 0.041(2) 0.001(2) 0.037(2) -0.0007(19)
    O6 0.076(4) 0.060(4) 0.188(7) 0.039(3) 0.096(5) 0.071(4)
    N1 0.023(3) 0.026(3) 0.027(3) -0.003(3) 0.016(3) -0.002(3)
    N2 0.027(3) 0.017(3) 0.038(4) -0.001(2) 0.025(3) 0.000(2)
    N3 0.019(3) 0.026(3) 0.011(3) 0.002(2) 0.002(2) -0.001(2)
    N4 0.022(3) 0.027(3) 0.019(3) -0.008(3) 0.010(3) -0.007(3)
    C1 0.033(4) 0.026(3) 0.047(5) 0.009(3) 0.036(4) 0.008(3)
    C2 0.034(4) 0.055(5) 0.035(4) 0.002(3) 0.025(4) -0.009(3)
    C3 0.038(4) 0.046(4) 0.048(4) 0.005(3) 0.035(4) -0.011(4)
    C4 0.043(5) 0.035(4) 0.048(5) 0.003(4) 0.033(4) -0.007(3)
    C5 0.034(5) 0.017(3) 0.044(5) 0.008(3) 0.021(4) -0.004(3)
    C6 0.023(4) 0.025(4) 0.054(5) 0.009(3) 0.018(4) -0.016(3)
    C7 0.023(4) 0.019(3) 0.031(4) 0.007(3) 0.009(3) 0.007(3)
    C8 0.029(5) 0.015(3) 0.033(5) -0.002(3) 0.006(4) 0.008(3)
    C9 0.034(5) 0.053(5) 0.039(5) -0.006(4) 0.028(4) 0.001(4)
    C10 0.026(4) 0.034(4) 0.026(4) -0.009(4) 0.016(4) -0.014(3)
    C11 0.019(4) 0.022(3) 0.031(4) -0.006(3) 0.008(3) -0.004(3)
    C12 0.013(3) 0.016(3) 0.034(4) 0.001(3) 0.018(3) -0.002(3)
    C13 0.031(4) 0.030(3) 0.026(4) -0.001(4) 0.015(4) -0.013(3)
    C14 0.039(5) 0.020(3) 0.020(4) 0.001(3) 0.005(4) -0.009(3)
    C15 0.021(5) 0.043(4) 0.028(4) -0.005(4) 0.009(4) -0.003(4)
    C16 0.022(4) 0.030(4) 0.029(4) 0.007(3) 0.012(3) 0.015(4)
    C17 0.026(4) 0.036(4) 0.030(4) 0.002(3) 0.007(4) -0.013(3)
    C18 0.022(4) 0.060(5) 0.034(5) -0.005(4) 0.018(4) 0.009(4)
    C19 0.009(3) 0.033(3) 0.020(3) 0.005(3) 0.007(3) 0.007(3)
    C20 0.029(4) 0.051(4) 0.019(3) 0.012(3) 0.010(3) 0.005(3)
    C21 0.044(5) 0.036(4) 0.033(4) 0.007(3) 0.025(4) -0.013(3)
    C22 0.024(4) 0.039(4) 0.017(4) -0.001(3) 0.001(3) -0.006(3)
    C23 0.033(4) 0.023(4) 0.019(4) 0.001(3) 0.008(3) 0.003(3)
    C24 0.026(4) 0.017(3) 0.019(3) 0.000(3) 0.015(3) 0.002(3)
    C25 0.104(6) 0.036(4) 0.074(5) -0.044(4) 0.071(5) -0.042(4)
    C26 0.070(5) 0.046(4) 0.069(5) 0.016(4) 0.055(5) 0.009(4)
    C27 0.104(7) 0.031(3) 0.082(6) 0.038(4) 0.079(6) 0.028(4)
    C28 0.149(10) 0.089(8) 0.110(8) 0.024(7) 0.100(7) 0.021(6)
_geom_special_details
;
All e.s.d.'s (except the e.s.d. in the dihedral angle between two l.s. planes)
are estimated using the full covariance matrix. The cell e.s.d.'s are taken
into account individually in the estimation of e.s.d.'s in distances, angles
and torsion angles; correlations between e.s.d.'s in cell parameters are only
used when they are defined by crystal symmetry. An approximate (isotropic)
treatment of cell e.s.d.'s is used for estimating e.s.d.'s involving l.s.
planes.
;
loop_
    _geom_bond_atom_site_label_1
    _geom_bond_atom_site_label_2
    _geom_bond_site_symmetry_2
    _geom_bond_distance
    _geom_bond_publ_flag
    Cu1 O1 . 1.922(11) y
    Cu1 O1' . 1.944(10) y
    Cu1 N1 . 2.000(7) y
    Cu1 N4 . 2.014(7) y
    Cu1 N3 . 2.091(6) y
    Cu1 N2 . 2.186(7) y
    S1 O2 . 1.463(10) ?
    S1 O4 . 1.471(12) ?
    S1 O3 . 1.490(15) ?
    S1 O1 . 1.506(11) ?
    S1' O2' . 1.435(10) ?
    S1' O4' . 1.470(15) ?
    S1' O3' . 1.498(14) ?
    S1' O1' . 1.507(10) ?
    O5 C26 . 1.396(9) ?
    O5 H5B . 0.8200 ?
    O6 C27 . 1.307(9) ?
    O6 H6 . 0.8200 ?
    N1 C1 . 1.306(10) ?
    N1 C12 . 1.399(10) ?
    N2 C10 . 1.265(11) ?
    N2 C11 . 1.350(11) ?
    N3 C24 . 1.372(10) ?
    N3 C13 . 1.379(10) ?
    N4 C23 . 1.341(10) ?
    N4 C22 . 1.352(11) ?
    C1 C2 . 1.472(12) ?
    C1 H1A . 0.9300 ?
    C2 C3 . 1.352(13) ?
    C2 H2A . 0.9300 ?
    C3 C4 . 1.406(13) ?
    C3 H3A . 0.9300 ?
    C4 C12 . 1.384(11) ?
    C4 C5 . 1.455(13) ?
    C5 C6 . 1.314(13) ?
    C5 H5A . 0.9300 ?
    C6 C7 . 1.460(12) ?
    C6 H6A . 0.9300 ?
    C7 C8 . 1.398(14) ?
    C7 C11 . 1.445(11) ?
    C8 C9 . 1.382(14) ?
    C8 H8A . 0.9300 ?
    C9 C10 . 1.364(12) ?
    C9 H9A . 0.9300 ?
    C10 H10A . 0.9300 ?
    C11 C12 . 1.404(12) ?
    C13 C14 . 1.430(11) ?
    C13 H13A . 0.9300 ?
    C14 C15 . 1.365(14) ?
    C14 H14A . 0.9300 ?
    C15 C16 . 1.423(14) ?
    C15 H15A . 0.9300 ?
    C16 C24 . 1.361(12) ?
    C16 C17 . 1.405(12) ?
    C17 C18 . 1.377(12) ?
    C17 H17A . 0.9300 ?
    C18 C19 . 1.423(12) ?
    C18 H18A . 0.9300 ?
    C19 C20 . 1.408(11) ?
    C19 C23 . 1.412(11) ?
    C20 C21 . 1.366(13) ?
    C20 H20A . 0.9300 ?
    C21 C22 . 1.318(14) ?
    C21 H21A . 0.9300 ?
    C22 H22A . 0.9300 ?
    C23 C24 . 1.472(11) ?
    C25 C26 . 1.555(13) ?
    C25 H25A . 0.9600 ?
    C25 H25B . 0.9600 ?
    C25 H25C . 0.9600 ?
    C26 C27 . 1.510(9) ?
    C26 H26A . 0.9800 ?
    C27 C28 . 1.490(14) ?
    C27 H27A . 0.9800 ?
    C28 H28A . 0.9600 ?
    C28 H28B . 0.9600 ?
    C28 H28C . 0.9600 ?
loop_
    _geom_angle_atom_site_label_1
    _geom_angle_atom_site_label_2
    _geom_angle_atom_site_label_3
    _geom_angle_site_symmetry_1
    _geom_angle_site_symmetry_3
    _geom_angle
    _geom_angle_publ_flag
    O1 Cu1 O1' . . 32.6(2) ?
    O1 Cu1 N1 . . 99.6(4) ?
    O1' Cu1 N1 . . 92.2(4) ?
    O1 Cu1 N4 . . 93.5(4) ?
    O1' Cu1 N4 . . 99.5(4) ?
    N1 Cu1 N4 . . 166.8(3) ?
    O1 Cu1 N3 . . 140.1(4) ?
    O1' Cu1 N3 . . 109.3(4) ?
    N1 Cu1 N3 . . 90.7(3) ?
    N4 Cu1 N3 . . 79.8(3) ?
    O1 Cu1 N2 . . 108.5(4) ?
    O1' Cu1 N2 . . 139.1(4) ?
    N1 Cu1 N2 . . 81.6(3) ?
    N4 Cu1 N2 . . 93.3(3) ?
    N3 Cu1 N2 . . 111.08(12) ?
    O2 S1 O4 . . 111.2(9) ?
    O2 S1 O3 . . 112.8(11) ?
    O4 S1 O3 . . 105.5(12) ?
    O2 S1 O1 . . 107.4(7) ?
    O4 S1 O1 . . 106.5(8) ?
    O3 S1 O1 . . 113.4(12) ?
    O2' S1' O4' . . 113.7(11) ?
    O2' S1' O3' . . 112.0(9) ?
    O4' S1' O3' . . 111.5(12) ?
    O2' S1' O1' . . 110.2(7) ?
    O4' S1' O1' . . 104.4(10) ?
    O3' S1' O1' . . 104.3(10) ?
    S1 O1 Cu1 . . 134.8(9) ?
    S1' O1' Cu1 . . 133.3(8) ?
    C26 O5 H5B . . 109.5 ?
    C27 O6 H6 . . 109.5 ?
    C1 N1 C12 . . 120.6(7) ?
    C1 N1 Cu1 . . 126.8(6) ?
    C12 N1 Cu1 . . 112.6(5) ?
    C10 N2 C11 . . 121.6(7) ?
    C10 N2 Cu1 . . 131.8(6) ?
    C11 N2 Cu1 . . 106.6(5) ?
    C24 N3 C13 . . 115.4(6) ?
    C24 N3 Cu1 . . 112.8(5) ?
    C13 N3 Cu1 . . 131.8(6) ?
    C23 N4 C22 . . 114.9(8) ?
    C23 N4 Cu1 . . 115.1(6) ?
    C22 N4 Cu1 . . 129.3(6) ?
    N1 C1 C2 . . 119.2(8) ?
    N1 C1 H1A . . 120.4 ?
    C2 C1 H1A . . 120.4 ?
    C3 C2 C1 . . 120.4(9) ?
    C3 C2 H2A . . 119.8 ?
    C1 C2 H2A . . 119.8 ?
    C2 C3 C4 . . 119.4(8) ?
    C2 C3 H3A . . 120.3 ?
    C4 C3 H3A . . 120.3 ?
    C12 C4 C3 . . 118.7(8) ?
    C12 C4 C5 . . 119.4(9) ?
    C3 C4 C5 . . 121.9(9) ?
    C6 C5 C4 . . 119.9(9) ?
    C6 C5 H5A . . 120.1 ?
    C4 C5 H5A . . 120.1 ?
    C5 C6 C7 . . 123.2(8) ?
    C5 C6 H6A . . 118.4 ?
    C7 C6 H6A . . 118.4 ?
    C8 C7 C11 . . 116.9(8) ?
    C8 C7 C6 . . 126.6(8) ?
    C11 C7 C6 . . 116.4(8) ?
    C9 C8 C7 . . 119.8(8) ?
    C9 C8 H8A . . 120.1 ?
    C7 C8 H8A . . 120.1 ?
    C10 C9 C8 . . 118.3(8) ?
    C10 C9 H9A . . 120.9 ?
    C8 C9 H9A . . 120.9 ?
    N2 C10 C9 . . 124.3(8) ?
    N2 C10 H10A . . 117.9 ?
    C9 C10 H10A . . 117.9 ?
    N2 C11 C12 . . 121.1(7) ?
    N2 C11 C7 . . 119.1(8) ?
    C12 C11 C7 . . 119.7(8) ?
    C4 C12 N1 . . 121.5(7) ?
    C4 C12 C11 . . 121.2(7) ?
    N1 C12 C11 . . 116.9(7) ?
    N3 C13 C14 . . 120.9(8) ?
    N3 C13 H13A . . 119.6 ?
    C14 C13 H13A . . 119.6 ?
    C15 C14 C13 . . 121.6(8) ?
    C15 C14 H14A . . 119.2 ?
    C13 C14 H14A . . 119.2 ?
    C14 C15 C16 . . 117.5(7) ?
    C14 C15 H15A . . 121.3 ?
    C16 C15 H15A . . 121.3 ?
    C24 C16 C17 . . 120.5(8) ?
    C24 C16 C15 . . 118.5(8) ?
    C17 C16 C15 . . 121.0(8) ?
    C18 C17 C16 . . 121.0(8) ?
    C18 C17 H17A . . 119.5 ?
    C16 C17 H17A . . 119.5 ?
    C17 C18 C19 . . 121.0(8) ?
    C17 C18 H18A . . 119.5 ?
    C19 C18 H18A . . 119.5 ?
    C20 C19 C23 . . 115.4(7) ?
    C20 C19 C18 . . 125.8(8) ?
    C23 C19 C18 . . 118.5(7) ?
    C21 C20 C19 . . 120.3(8) ?
    C21 C20 H20A . . 119.9 ?
    C19 C20 H20A . . 119.9 ?
    C22 C21 C20 . . 118.4(8) ?
    C22 C21 H21A . . 120.8 ?
    C20 C21 H21A . . 120.8 ?
    C21 C22 N4 . . 126.6(8) ?
    C21 C22 H22A . . 116.7 ?
    N4 C22 H22A . . 116.7 ?
    N4 C23 C19 . . 124.2(8) ?
    N4 C23 C24 . . 116.8(8) ?
    C19 C23 C24 . . 119.0(7) ?
    C16 C24 N3 . . 126.2(7) ?
    C16 C24 C23 . . 119.7(7) ?
    N3 C24 C23 . . 113.9(7) ?
    C26 C25 H25A . . 109.5 ?
    C26 C25 H25B . . 109.5 ?
    H25A C25 H25B . . 109.5 ?
    C26 C25 H25C . . 109.5 ?
    H25A C25 H25C . . 109.5 ?
    H25B C25 H25C . . 109.5 ?
    O5 C26 C27 . . 112.2(6) ?
    O5 C26 C25 . . 102.5(7) ?
    C27 C26 C25 . . 110.4(9) ?
    O5 C26 H26A . . 110.5 ?
    C27 C26 H26A . . 110.5 ?
    C25 C26 H26A . . 110.5 ?
    O6 C27 C28 . . 107.1(9) ?
    O6 C27 C26 . . 124.3(7) ?
    C28 C27 C26 . . 112.2(8) ?
    O6 C27 H27A . . 103.6 ?
    C28 C27 H27A . . 103.6 ?
    C26 C27 H27A . . 103.6 ?
    C27 C28 H28A . . 109.5 ?
    C27 C28 H28B . . 109.5 ?
    H28A C28 H28B . . 109.5 ?
    C27 C28 H28C . . 109.5 ?
    H28A C28 H28C . . 109.5 ?
    H28B C28 H28C . . 109.5 ?
loop_
    _geom_torsion_atom_site_label_1
    _geom_torsion_atom_site_label_2
    _geom_torsion_atom_site_label_3
    _geom_torsion_atom_site_label_4
    _geom_torsion_site_symmetry_1
    _geom_torsion_site_symmetry_2
    _geom_torsion_site_symmetry_3
    _geom_torsion_site_symmetry_4
    _geom_torsion
    _geom_torsion_publ_flag
    O2 S1 O1 Cu1 . . . . -23.9(15) ?
    O4 S1 O1 Cu1 . . . . -143.0(11) ?
    O3 S1 O1 Cu1 . . . . 101.4(15) ?
    O1' Cu1 O1 S1 . . . . -14.2(12) ?
    N1 Cu1 O1 S1 . . . . 64.7(12) ?
    N4 Cu1 O1 S1 . . . . -116.4(12) ?
    N3 Cu1 O1 S1 . . . . -38.2(16) ?
    N2 Cu1 O1 S1 . . . . 149.0(11) ?
    O2' S1' O1' Cu1 . . . . -18.3(14) ?
    O4' S1' O1' Cu1 . . . . -140.8(13) ?
    O3' S1' O1' Cu1 . . . . 102.1(13) ?
    O1 Cu1 O1' S1' . . . . -17.4(12) ?
    N1 Cu1 O1' S1' . . . . -121.9(12) ?
    N4 Cu1 O1' S1' . . . . 64.2(12) ?
    N3 Cu1 O1' S1' . . . . 146.6(11) ?
    N2 Cu1 O1' S1' . . . . -42.2(15) ?
    O1 Cu1 N1 C1 . . . . -65.3(8) ?
    O1' Cu1 N1 C1 . . . . -33.4(8) ?
    N4 Cu1 N1 C1 . . . . 119.4(13) ?
    N3 Cu1 N1 C1 . . . . 76.0(7) ?
    N2 Cu1 N1 C1 . . . . -172.8(8) ?
    O1 Cu1 N1 C12 . . . . 117.4(6) ?
    O1' Cu1 N1 C12 . . . . 149.3(6) ?
    N4 Cu1 N1 C12 . . . . -57.9(17) ?
    N3 Cu1 N1 C12 . . . . -101.3(5) ?
    N2 Cu1 N1 C12 . . . . 10.0(5) ?
    O1 Cu1 N2 C10 . . . . 77.2(8) ?
    O1' Cu1 N2 C10 . . . . 91.0(9) ?
    N1 Cu1 N2 C10 . . . . 174.6(8) ?
    N4 Cu1 N2 C10 . . . . -17.6(8) ?
    N3 Cu1 N2 C10 . . . . -97.9(7) ?
    O1 Cu1 N2 C11 . . . . -105.6(6) ?
    O1' Cu1 N2 C11 . . . . -91.8(7) ?
    N1 Cu1 N2 C11 . . . . -8.2(5) ?
    N4 Cu1 N2 C11 . . . . 159.6(5) ?
    N3 Cu1 N2 C11 . . . . 79.2(6) ?
    O1 Cu1 N3 C24 . . . . -94.2(8) ?
    O1' Cu1 N3 C24 . . . . -107.6(6) ?
    N1 Cu1 N3 C24 . . . . 159.8(5) ?
    N4 Cu1 N3 C24 . . . . -11.0(5) ?
    N2 Cu1 N3 C24 . . . . 78.6(6) ?
    O1 Cu1 N3 C13 . . . . 88.0(9) ?
    O1' Cu1 N3 C13 . . . . 74.6(8) ?
    N1 Cu1 N3 C13 . . . . -18.0(7) ?
    N4 Cu1 N3 C13 . . . . 171.2(7) ?
    N2 Cu1 N3 C13 . . . . -99.2(7) ?
    O1 Cu1 N4 C23 . . . . 151.3(7) ?
    O1' Cu1 N4 C23 . . . . 119.0(7) ?
    N1 Cu1 N4 C23 . . . . -33.4(18) ?
    N3 Cu1 N4 C23 . . . . 10.9(5) ?
    N2 Cu1 N4 C23 . . . . -99.9(6) ?
    O1 Cu1 N4 C22 . . . . -39.2(8) ?
    O1' Cu1 N4 C22 . . . . -71.4(8) ?
    N1 Cu1 N4 C22 . . . . 136.2(13) ?
    N3 Cu1 N4 C22 . . . . -179.6(8) ?
    N2 Cu1 N4 C22 . . . . 69.6(8) ?
    C12 N1 C1 C2 . . . . 2.7(12) ?
    Cu1 N1 C1 C2 . . . . -174.3(6) ?
    N1 C1 C2 C3 . . . . 0.6(13) ?
    C1 C2 C3 C4 . . . . -5.2(13) ?
    C2 C3 C4 C12 . . . . 6.5(14) ?
    C2 C3 C4 C5 . . . . -174.7(8) ?
    C12 C4 C5 C6 . . . . -3.6(13) ?
    C3 C4 C5 C6 . . . . 177.6(9) ?
    C4 C5 C6 C7 . . . . 0.2(13) ?
    C5 C6 C7 C8 . . . . -176.6(9) ?
    C5 C6 C7 C11 . . . . 2.0(12) ?
    C11 C7 C8 C9 . . . . -0.8(12) ?
    C6 C7 C8 C9 . . . . 177.9(8) ?
    C7 C8 C9 C10 . . . . 1.9(12) ?
    C11 N2 C10 C9 . . . . -0.1(13) ?
    Cu1 N2 C10 C9 . . . . 176.6(6) ?
    C8 C9 C10 N2 . . . . -1.5(13) ?
    C10 N2 C11 C12 . . . . -177.2(7) ?
    Cu1 N2 C11 C12 . . . . 5.4(8) ?
    C10 N2 C11 C7 . . . . 1.3(11) ?
    Cu1 N2 C11 C7 . . . . -176.1(6) ?
    C8 C7 C11 N2 . . . . -0.8(11) ?
    C6 C7 C11 N2 . . . . -179.6(7) ?
    C8 C7 C11 C12 . . . . 177.7(7) ?
    C6 C7 C11 C12 . . . . -1.1(11) ?
    C3 C4 C12 N1 . . . . -3.4(13) ?
    C5 C4 C12 N1 . . . . 177.7(7) ?
    C3 C4 C12 C11 . . . . -176.6(8) ?
    C5 C4 C12 C11 . . . . 4.5(12) ?
    C1 N1 C12 C4 . . . . -1.3(12) ?
    Cu1 N1 C12 C4 . . . . 176.2(6) ?
    C1 N1 C12 C11 . . . . 172.3(8) ?
    Cu1 N1 C12 C11 . . . . -10.3(8) ?
    N2 C11 C12 C4 . . . . 176.3(8) ?
    C7 C11 C12 C4 . . . . -2.2(11) ?
    N2 C11 C12 N1 . . . . 2.8(10) ?
    C7 C11 C12 N1 . . . . -175.7(7) ?
    C24 N3 C13 C14 . . . . -1.5(10) ?
    Cu1 N3 C13 C14 . . . . 176.2(5) ?
    N3 C13 C14 C15 . . . . -0.9(12) ?
    C13 C14 C15 C16 . . . . 2.7(12) ?
    C14 C15 C16 C24 . . . . -2.0(12) ?
    C14 C15 C16 C17 . . . . 176.5(8) ?
    C24 C16 C17 C18 . . . . 0.6(13) ?
    C15 C16 C17 C18 . . . . -177.8(8) ?
    C16 C17 C18 C19 . . . . 2.1(13) ?
    C17 C18 C19 C20 . . . . 172.6(9) ?
    C17 C18 C19 C23 . . . . -0.5(12) ?
    C23 C19 C20 C21 . . . . -5.8(12) ?
    C18 C19 C20 C21 . . . . -179.1(8) ?
    C19 C20 C21 C22 . . . . 4.8(13) ?
    C20 C21 C22 N4 . . . . -2.1(14) ?
    C23 N4 C22 C21 . . . . 0.6(13) ?
    Cu1 N4 C22 C21 . . . . -168.9(7) ?
    C22 N4 C23 C19 . . . . -1.9(12) ?
    Cu1 N4 C23 C19 . . . . 169.2(6) ?
    C22 N4 C23 C24 . . . . 179.7(7) ?
    Cu1 N4 C23 C24 . . . . -9.2(9) ?
    C20 C19 C23 N4 . . . . 4.5(12) ?
    C18 C19 C23 N4 . . . . 178.3(8) ?
    C20 C19 C23 C24 . . . . -177.2(7) ?
    C18 C19 C23 C24 . . . . -3.4(11) ?
    C17 C16 C24 N3 . . . . -179.0(7) ?
    C15 C16 C24 N3 . . . . -0.6(12) ?
    C17 C16 C24 C23 . . . . -4.6(12) ?
    C15 C16 C24 C23 . . . . 173.9(8) ?
    C13 N3 C24 C16 . . . . 2.3(11) ?
    Cu1 N3 C24 C16 . . . . -175.9(6) ?
    C13 N3 C24 C23 . . . . -172.4(7) ?
    Cu1 N3 C24 C23 . . . . 9.4(8) ?
    N4 C23 C24 C16 . . . . -175.6(7) ?
    C19 C23 C24 C16 . . . . 6.0(11) ?
    N4 C23 C24 N3 . . . . -0.5(10) ?
    C19 C23 C24 N3 . . . . -178.9(7) ?
    O5 C26 C27 O6 . . . . -42.6(15) ?
    C25 C26 C27 O6 . . . . 71.1(12) ?
    O5 C26 C27 C28 . . . . -174.2(10) ?
    C25 C26 C27 C28 . . . . -60.6(10) ?
loop_
    _geom_hbond_atom_site_label_D
    _geom_hbond_atom_site_label_H
    _geom_hbond_atom_site_label_A
    _geom_hbond_site_symmetry_A
    _geom_hbond_distance_DH
    _geom_hbond_distance_HA
    _geom_hbond_distance_DA
    _geom_hbond_angle_DHA
    O5 H5B O3 . 0.82 1.92 2.73(2) 172
    O5 H5B O4' . 0.82 2.01 2.83(2) 176
    O6 H6 O3' . 0.82 2.19 2.919(16) 148
    O6 H6 O4 . 0.82 1.95 2.720(14) 156
