# Supplementary material for: Bis(1,10-phenanthroline-κ2 N,N′)(sulfato-O)copper(II) butane-2,3-diol monosolvate
Source: Acta Crystallogr Sect E Struct Rep Online. 2012 Dec 12;69(Pt 1):m40–1. doi: 10.1107/S1600536812049951 (PMC3588286; doi:10.1107/S1600536812049951)
Supplement: Supplementary file 2 [file e-69-00m40-Isup2.hkl]

# 
# h,k,l, Fc-squared, Fo-squared, sigma(Fo-squared) and status flag 
# 
data_I
_shelx_title ' p in Cc' 
_shelx_refln_list_code          4 
_shelx_F_calc_maximum      314.44 
_exptl_crystal_F_000      1260.00 
_reflns_d_resolution_high  0.7704 
 
loop_ 
 _symmetry_equiv_pos_as_xyz 
 'x, y, z' 
 'x, -y, z+1/2' 
 'x+1/2, y+1/2, z' 
 'x+1/2, -y+1/2, z+1/2' 
 
_cell_length_a    17.3516 
_cell_length_b    13.0698 
_cell_length_c    13.4444 
_cell_angle_alpha  90.000 
_cell_angle_beta  123.842 
_cell_angle_gamma  90.000 
 
_shelx_F_squared_multiplier     1.000 
 
loop_ 
 _refln_index_h 
 _refln_index_k 
 _refln_index_l 
 _refln_F_squared_calc 
 _refln_F_squared_meas 
 _refln_F_squared_sigma 
 _refln_observed_status 
   9   1 -17      242.79      192.57     88.59 o 
  11   1 -17       12.01       62.31     32.94 o 
  13   1 -17     1094.35     1118.97     67.55 o 
  15   1 -17      340.29      341.48     40.08 o 
  10   2 -17       94.68       26.99     34.60 o 
  12   2 -17      250.63      230.40     61.12 o 
  14   2 -17      150.56      144.61     58.60 o 
  11   3 -17      140.48      113.02     57.13 o 
  13   3 -17      212.09      141.84     43.72 o 
   8   0 -16      294.90      299.41    134.02 o 
  10   0 -16      118.57       89.92     35.17 o 
  12   0 -16      631.43      596.25     76.71 o 
  14   0 -16      564.98      649.48     77.56 o 
  16   0 -16      230.19      235.73     56.08 o 
  18   0 -16      121.51      145.43     62.83 o 
   7   1 -16        2.01        2.06      9.09 o 
   9   1 -16       70.10       62.39     31.03 o 
  11   1 -16        6.12       10.87     21.58 o 
  13   1 -16       68.18       68.63     26.05 o 
  15   1 -16        1.12       32.73     28.79 o 
  17   1 -16      293.21      305.35     44.71 o 
   8   2 -16      231.97      246.13     52.11 o 
  10   2 -16      407.03      496.32     45.30 o 
  12   2 -16      461.23      435.09     45.11 o 
  14   2 -16     1754.00     2085.72    107.01 o 
  16   2 -16      946.99      899.75     66.39 o 
  18   2 -16      175.71      180.78     42.43 o 
   7   3 -16      248.57      301.03     49.33 o 
   9   3 -16      816.15      490.37    161.49 o 
  11   3 -16      541.14      554.20     52.82 o 
  13   3 -16      187.45      189.00     37.66 o 
  15   3 -16     1026.77     1040.04     72.02 o 
  17   3 -16       44.99       52.04     32.63 o 
   8   4 -16       26.59       16.25     19.68 o 
  10   4 -16       25.14       53.61     38.50 o 
  12   4 -16        3.89       24.95     22.47 o 
  14   4 -16      355.05      334.84     39.74 o 
  16   4 -16      207.59      192.00     45.34 o 
   9   5 -16      483.66      280.12    172.04 o 
  11   5 -16      296.76      283.54     61.02 o 
  13   5 -16      578.00      520.58     44.91 o 
  15   5 -16      459.66      381.34     67.30 o 
  10   6 -16       88.51      171.66     61.69 o 
  12   6 -16       46.41       81.27     57.22 o 
  14   6 -16        4.31       36.90     25.12 o 
   7   1 -15      377.41      301.73     68.90 o 
   9   1 -15      567.92      627.89    100.04 o 
  11   1 -15     1376.99     1368.31    105.74 o 
  13   1 -15      851.91      853.58     56.53 o 
  15   1 -15     1073.66     1012.79     68.72 o 
  17   1 -15      734.71      768.41     69.24 o 
  19   1 -15      102.65      114.40     37.79 o 
   6   2 -15       25.67       15.78     30.89 o 
   8   2 -15      212.34      227.30     37.93 o 
  10   2 -15      148.76      171.48     31.37 o 
  12   2 -15      195.65      165.77     34.83 o 
  14   2 -15      541.08      582.04     55.35 o 
  16   2 -15      471.35      435.44     63.26 o 
  18   2 -15      515.11      581.43     65.68 o 
  20   2 -15      266.82      353.00    108.74 o 
   7   3 -15      143.21      125.18     31.60 o 
   9   3 -15      263.73      260.97     40.59 o 
  11   3 -15      261.73      197.51     31.67 o 
  13   3 -15      325.25      390.82     44.67 o 
  15   3 -15      188.22      165.08     36.40 o 
  17   3 -15       41.66       64.64     32.15 o 
  19   3 -15       28.27       74.93     36.42 o 
   8   4 -15      449.50      466.49     50.92 o 
  10   4 -15     1302.38     1275.59     69.11 o 
  12   4 -15      208.63      171.92     32.43 o 
  14   4 -15      617.01      667.53     57.59 o 
  16   4 -15      287.51      326.60     61.97 o 
  18   4 -15      462.71      519.77     57.16 o 
   7   5 -15        2.00       52.56     41.06 o 
   9   5 -15       43.25       22.34     17.49 o 
  11   5 -15       84.58       75.27     25.74 o 
  13   5 -15        2.50       32.82     25.43 o 
  15   5 -15      641.44      708.59     57.90 o 
  17   5 -15       66.14       74.22     35.55 o 
   8   6 -15      126.36      132.79     65.20 o 
  10   6 -15      893.35      627.62    254.45 o 
  12   6 -15      335.57      266.40     69.81 o 
  14   6 -15      471.32      407.79     43.44 o 
  16   6 -15     1421.19     1458.74     83.51 o 
   9   7 -15      565.08      523.83    170.52 o 
  11   7 -15      353.26      213.48    105.03 o 
  13   7 -15      487.72      456.81     68.01 o 
  15   7 -15      159.34      122.64     52.33 o 
   8   8 -15       55.25       55.41     38.02 o 
  10   8 -15       41.82       75.00     31.65 o 
  12   8 -15       52.25      104.65     48.10 o 
  14   8 -15      170.86      110.07     51.61 o 
   6   0 -14      371.04      265.19     69.67 o 
   8   0 -14      109.43      140.58     46.19 o 
  10   0 -14      441.61      461.47     98.00 o 
  12   0 -14      783.95      784.93     87.83 o 
  14   0 -14      234.19      228.22     63.02 o 
  16   0 -14      216.27      257.59     61.78 o 
  18   0 -14       89.39       83.17     67.11 o 
  20   0 -14      529.70      585.61     90.30 o 
   7   1 -14       37.33       68.85     21.68 o 
   9   1 -14       71.01       25.72     21.24 o 
  11   1 -14      223.95      247.43     36.88 o 
  13   1 -14       11.27       32.92     29.85 o 
  15   1 -14       54.15      100.52     44.82 o 
  17   1 -14       51.29       63.95     40.49 o 
  19   1 -14      111.70      117.92     37.73 o 
  21   1 -14       97.82       91.40     56.08 o 
   6   2 -14      241.42      309.06     56.13 o 
   8   2 -14      293.06      267.44     44.20 o 
  10   2 -14     1069.06     1101.13     71.43 o 
  12   2 -14     2666.29     2752.00    118.19 o 
  14   2 -14      899.67     1005.41     67.93 o 
  16   2 -14     1986.95     2311.94    214.48 o 
  18   2 -14      532.67      499.35     56.43 o 
  20   2 -14      606.35      678.98     69.04 o 
   7   3 -14      443.64      434.67    117.06 o 
   9   3 -14      669.54      781.52     49.52 o 
  11   3 -14     1635.86     1724.27     83.63 o 
  13   3 -14      724.96      790.06     62.16 o 
  15   3 -14     1198.86     1153.98     69.31 o 
  17   3 -14      713.60      693.61     60.29 o 
  19   3 -14      629.99      652.18     71.16 o 
   6   4 -14      208.04      179.79     48.61 o 
   8   4 -14        9.04       38.75     16.61 o 
  10   4 -14       60.62       99.08     32.44 o 
  12   4 -14       84.61       81.38     31.86 o 
  14   4 -14       21.50       69.72     44.09 o 
  16   4 -14      163.21      127.88     39.98 o 
  18   4 -14       74.46       47.18     33.94 o 
  20   4 -14       22.76       50.46     36.91 o 
   7   5 -14      359.57      259.95     64.22 o 
   9   5 -14      318.73      309.16     33.41 o 
  11   5 -14      654.48      771.20     55.34 o 
  13   5 -14     1292.74     1435.84     96.48 o 
  15   5 -14     1554.94     1507.85     84.22 o 
  17   5 -14     1235.81     1288.10     83.57 o 
  19   5 -14      242.93      208.84     39.94 o 
   6   6 -14       24.77       -6.08     35.45 o 
   8   6 -14        7.45       14.76     17.87 o 
  10   6 -14      344.31      358.94     40.41 o 
  12   6 -14      687.05      741.70     52.91 o 
  14   6 -14      122.28      134.96     30.18 o 
  16   6 -14      111.92       97.60     47.76 o 
  18   6 -14       42.10       99.68     40.38 o 
   7   7 -14       25.03       45.43     28.33 o 
   9   7 -14      146.52      115.01     43.63 o 
  11   7 -14      224.72      176.90     30.19 o 
  13   7 -14      334.13      258.83     71.86 o 
  15   7 -14      760.89      636.93     57.76 o 
  17   7 -14      518.03      629.81    158.16 o 
   8   8 -14       94.11      136.30     45.34 o 
  10   8 -14      173.76      145.90     56.08 o 
  12   8 -14      449.58      393.41     67.96 o 
  14   8 -14      113.15       78.78     24.70 o 
  16   8 -14        7.86       21.91     29.00 o 
   9   9 -14      120.37      101.51     50.28 o 
  11   9 -14      223.91      159.12     91.53 o 
  13   9 -14      104.08       91.08     27.36 o 
  15   9 -14      106.10       92.70     38.24 o 
  10  10 -14     1174.75      764.02    338.00 o 
   5   1 -13      133.43       88.84     37.88 o 
   7   1 -13     1666.95     1673.75     62.45 o 
   9   1 -13      800.82      761.83     50.74 o 
  11   1 -13     1851.61     1864.11     74.77 o 
  13   1 -13     3400.42     3406.31    127.33 o 
  15   1 -13      854.01      893.31     73.66 o 
  17   1 -13     2873.04     2922.99    145.10 o 
  19   1 -13      524.70      500.66    123.76 o 
  21   1 -13      491.24      541.46     90.68 o 
   6   2 -13      391.67      373.92     59.67 o 
   8   2 -13      337.76      312.67     38.12 o 
  10   2 -13       49.15       33.30     24.80 o 
  12   2 -13      812.50      846.47     54.88 o 
  14   2 -13     2246.07     2178.42    121.45 o 
  16   2 -13      789.23      823.94     66.19 o 
  18   2 -13      427.65      475.34     61.36 o 
  20   2 -13       54.03       68.02     39.69 o 
   5   3 -13      409.62      404.00     75.50 o 
   7   3 -13      113.09      137.28     31.34 o 
   9   3 -13      915.44     1008.95     54.14 o 
  11   3 -13       34.46       68.63     36.74 o 
  13   3 -13       98.93       96.90     34.98 o 
  15   3 -13      110.83      114.03     49.82 o 
  17   3 -13       88.41      149.05     52.30 o 
  19   3 -13      143.81       50.83     34.36 o 
  21   3 -13      178.40      140.76     42.48 o 
   6   4 -13     2828.14     2886.55    141.48 o 
   8   4 -13       72.51       56.92     26.90 o 
  10   4 -13      332.15      357.44     38.43 o 
  12   4 -13     1548.00     1486.14     88.88 o 
  14   4 -13     1651.82     1789.24     91.10 o 
  16   4 -13      730.65      778.76     67.88 o 
  18   4 -13      136.80      137.44     29.29 o 
  20   4 -13      201.32      237.09     49.85 o 
   5   5 -13       25.30       72.62     41.63 o 
   7   5 -13      585.10      627.58     53.32 o 
   9   5 -13      146.87      181.27     26.75 o 
  11   5 -13       83.28       91.77     28.09 o 
  13   5 -13       57.94       36.74     28.94 o 
  15   5 -13      200.58      257.39     45.06 o 
  17   5 -13      315.39      297.43     50.99 o 
  19   5 -13      124.56       25.18     53.32 o 
   6   6 -13     2499.06     2624.53    168.10 o 
   8   6 -13      147.69      115.37     46.24 o 
  10   6 -13      829.13      877.53     56.48 o 
  12   6 -13     1467.84     1441.50     76.00 o 
  14   6 -13     1346.89     1287.45    120.76 o 
  16   6 -13      995.31     1082.21     77.47 o 
  18   6 -13     1038.79     1047.56    106.27 o 
   7   7 -13       65.74       76.90     39.92 o 
   9   7 -13     2245.64     2194.46    126.23 o 
  11   7 -13      757.28      857.52     59.39 o 
  13   7 -13      564.26      606.63     53.37 o 
  15   7 -13      537.59      531.25     51.79 o 
  17   7 -13      732.90      641.67     60.81 o 
  19   7 -13      822.18      762.28     65.47 o 
   6   8 -13       42.72       -3.23     43.25 o 
   8   8 -13       55.04       98.09     50.09 o 
  10   8 -13      143.66      141.80     32.46 o 
  12   8 -13      113.92      111.55     30.75 o 
  14   8 -13      304.68      318.07     78.08 o 
  16   8 -13      166.98      107.58     47.28 o 
  18   8 -13      212.40      236.11     42.90 o 
   7   9 -13      294.55      230.40    116.25 o 
   9   9 -13      171.42      171.00     96.57 o 
  11   9 -13      416.53      493.63     47.49 o 
  13   9 -13      427.45      452.72     65.20 o 
  15   9 -13      131.28      168.88     44.83 o 
   8  10 -13        0.22       21.48     46.10 o 
  10  10 -13       74.76       97.24     42.39 o 
  12  10 -13       64.60       16.24     45.86 o 
  14  10 -13       18.21       56.85     31.37 o 
   9  11 -13      270.70      219.95     63.87 o 
  11  11 -13      168.26      176.89    107.12 o 
   4   0 -12      252.87      287.15     76.04 o 
   6   0 -12     2525.68     2879.28    101.23 o 
   8   0 -12      800.14      792.34     60.07 o 
  10   0 -12       66.38       45.91     42.30 o 
  12   0 -12     1223.15     1066.47     83.07 o 
  14   0 -12     1130.36     1334.33     98.19 o 
  16   0 -12     1541.00     1556.55    137.92 o 
  18   0 -12      748.07      766.21    102.18 o 
  20   0 -12      233.12      278.12     69.01 o 
  22   0 -12       35.11       73.09     71.48 o 
   5   1 -12      413.89      362.13     78.74 o 
   7   1 -12       52.56       79.30     24.83 o 
   9   1 -12       44.66       71.41     38.75 o 
  11   1 -12       73.23       56.77     37.64 o 
  13   1 -12       42.51       17.35     55.99 o 
  15   1 -12        2.22       72.24     36.63 o 
  17   1 -12       10.18       98.65     46.03 o 
  19   1 -12       44.69       50.82     42.77 o 
  21   1 -12       74.47       93.54     42.66 o 
   4   2 -12     2242.48     2265.47    120.05 o 
   6   2 -12     1656.80     1761.43     68.42 o 
   8   2 -12     6325.84     6293.48    120.60 o 
  10   2 -12      107.62       97.53     35.89 o 
  12   2 -12     1565.42     1664.47     76.52 o 
  14   2 -12     3167.97     3310.28    105.58 o 
  16   2 -12     2717.40     3013.36    160.45 o 
  18   2 -12     2305.47     2432.53    107.79 o 
  20   2 -12      397.58      436.30     66.08 o 
  22   2 -12      545.52      451.11     71.76 o 
   5   3 -12     3995.06     3778.25     98.48 o 
   7   3 -12     1863.61     1970.44     73.37 o 
   9   3 -12       15.53       62.08     31.24 o 
  11   3 -12     4479.86     4602.36    157.40 o 
  13   3 -12     2930.32     3003.16    110.07 o 
  15   3 -12     2197.03     2149.16     98.33 o 
  17   3 -12      787.28      792.95     65.09 o 
  19   3 -12     1641.81     1570.72    128.79 o 
  21   3 -12      604.23      556.83     63.68 o 
   4   4 -12      380.24      491.03     67.30 o 
   6   4 -12       15.63       40.53     20.77 o 
   8   4 -12      986.40     1041.78     53.60 o 
  10   4 -12     1345.07     1363.92     70.94 o 
  12   4 -12      383.70      370.44     42.96 o 
  14   4 -12       71.60       88.70     44.15 o 
  16   4 -12       31.92       62.54     51.61 o 
  18   4 -12       43.87       24.15     32.83 o 
  20   4 -12       57.10       39.97     35.97 o 
   5   5 -12     3440.21     3439.33    114.11 o 
   7   5 -12       26.97        7.81     14.83 o 
   9   5 -12      230.98      121.60     30.49 o 
  11   5 -12     2550.80     2909.94     93.10 o 
  13   5 -12     2390.97     2565.34    144.62 o 
  15   5 -12     2241.73     1930.58    122.66 o 
  17   5 -12      324.88      302.69     46.83 o 
  19   5 -12      607.83      619.63     74.05 o 
  21   5 -12       31.17       54.08     34.57 o 
   6   6 -12      448.88      410.82     40.11 o 
   8   6 -12     1009.42      893.95     47.85 o 
  10   6 -12       96.11       50.96     24.27 o 
  12   6 -12      134.31      126.21     31.09 o 
  14   6 -12      337.25      301.69     64.49 o 
  16   6 -12      227.31      224.99     61.12 o 
  18   6 -12       65.05      162.60     56.69 o 
  20   6 -12      117.50      117.31     60.02 o 
   5   7 -12     2614.37     2759.90    174.04 o 
   7   7 -12       32.44       25.81     14.54 o 
   9   7 -12      288.14      313.42     32.59 o 
  11   7 -12     1055.14     1225.20    173.71 o 
  13   7 -12      753.67      902.31     72.30 o 
  15   7 -12     1140.90     1156.63     72.04 o 
  17   7 -12      406.15      375.21     54.90 o 
  19   7 -12      414.58      405.15     67.30 o 
   6   8 -12      233.59      215.29     59.41 o 
   8   8 -12     1402.70     1412.09    134.83 o 
  10   8 -12       80.83       84.29     25.17 o 
  12   8 -12       91.80       93.82     32.42 o 
  14   8 -12     1442.33     1381.30     82.10 o 
  16   8 -12      421.00      354.94     48.11 o 
  18   8 -12      382.94      386.47     87.49 o 
   7   9 -12      128.62      101.04     38.69 o 
   9   9 -12      234.83      278.54     33.04 o 
  11   9 -12      152.01      182.84     47.76 o 
  13   9 -12       57.52       73.85     34.46 o 
  15   9 -12       68.49       78.61     31.84 o 
  17   9 -12       70.12       74.14     35.87 o 
   8  10 -12     1315.67     1213.52    353.59 o 
  10  10 -12     1019.07     1087.38     82.12 o 
  12  10 -12      418.56      453.88     78.56 o 
  14  10 -12     1210.93     1158.59    102.46 o 
  16  10 -12      882.00      931.48     76.42 o 
   9  11 -12       44.56       49.71     26.42 o 
  11  11 -12      147.03       84.98     51.23 o 
  13  11 -12      152.41      132.77     30.12 o 
   8  12 -12      237.75      231.16     67.68 o 
  10  12 -12       17.99       87.45     34.12 o 
   3   1 -11     1720.40     1810.07     52.20 o 
   5   1 -11     2777.06     2844.84    127.13 o 
   7   1 -11     4849.01     4969.48     97.85 o 
   9   1 -11     4252.91     4330.19     94.17 o 
  11   1 -11     2932.11     3099.59     98.43 o 
  13   1 -11     9639.23    10203.39    181.27 o 
  15   1 -11     5183.40     5413.81    185.28 o 
  17   1 -11     2438.71     2381.83    133.16 o 
  19   1 -11      805.60      876.91     79.31 o 
  21   1 -11      416.11      487.87     65.34 o 
   4   2 -11      892.39      961.80     74.94 o 
   6   2 -11      311.43      326.98     38.92 o 
   8   2 -11       64.70       55.13     27.45 o 
  10   2 -11      416.35      402.37     42.88 o 
  12   2 -11     2053.83     2005.38     70.92 o 
  14   2 -11      242.20      217.23     38.48 o 
  16   2 -11     1706.38     1452.59    156.03 o 
  18   2 -11      814.73      849.81     68.38 o 
  20   2 -11      508.40      578.17     70.55 o 
  22   2 -11      124.99      126.24     44.44 o 
   5   3 -11      571.36      565.11     62.26 o 
   7   3 -11     6258.57     6527.54    149.50 o 
   9   3 -11      178.02       96.36     26.12 o 
  11   3 -11       63.95       73.12     99.66 o 
  13   3 -11       19.38       27.54     37.59 o 
  15   3 -11     1616.80     1699.61     78.32 o 
  17   3 -11      514.54      595.49    118.10 o 
  19   3 -11       89.36       46.46     35.90 o 
  21   3 -11       74.80      153.92     46.42 o 
   4   4 -11     1376.41     1504.82     63.97 o 
   6   4 -11     5634.00     6186.71    112.84 o 
   8   4 -11       35.22       55.28     27.75 o 
  10   4 -11     3083.55     2991.21     81.28 o 
  12   4 -11      211.69      271.50     74.00 o 
  14   4 -11       18.05       69.76     50.56 o 
  16   4 -11     1039.75     1202.82     88.38 o 
  18   4 -11      550.06      632.36     93.39 o 
  20   4 -11      692.51      595.68    146.28 o 
   5   5 -11      183.66      240.32     27.15 o 
   7   5 -11      156.87      186.55     32.79 o 
   9   5 -11      126.80      170.75     36.01 o 
  11   5 -11       23.42       49.02     31.24 o 
  13   5 -11      342.67      322.69     53.09 o 
  15   5 -11        3.92       41.28     44.77 o 
  17   5 -11      392.64      443.75     61.86 o 
  19   5 -11       98.62      116.63     66.35 o 
  21   5 -11       48.24       43.29     91.15 o 
   4   6 -11     1544.88     1710.63     99.61 o 
   6   6 -11     2359.64     2508.48     84.74 o 
   8   6 -11     1865.31     2033.38     77.83 o 
  10   6 -11     3294.43     3345.83    178.55 o 
  12   6 -11     1293.64     1232.76     61.99 o 
  14   6 -11      974.36      986.69     73.93 o 
  16   6 -11     2079.54     2130.18    107.49 o 
  18   6 -11     1388.40     1469.19     90.16 o 
  20   6 -11     2287.17     2153.79    239.58 o 
   5   7 -11      392.22      381.22     29.12 o 
   7   7 -11     3619.68     3577.31    154.84 o 
   9   7 -11      179.79      214.24     33.10 o 
  11   7 -11      103.87      135.00     32.09 o 
  13   7 -11      188.24      209.59     44.83 o 
  15   7 -11     2196.49     2111.50     96.24 o 
  17   7 -11     1241.56     1357.70     90.19 o 
  19   7 -11      748.83      868.96     74.56 o 
   6   8 -11      176.26      129.30     37.36 o 
   8   8 -11      241.41      242.62     32.89 o 
  10   8 -11      209.34      144.06     29.42 o 
  12   8 -11      373.99      315.83     80.94 o 
  14   8 -11      163.64      245.20     43.14 o 
  16   8 -11      119.22      121.02     40.09 o 
  18   8 -11       71.88       61.26     42.92 o 
   7   9 -11     1101.86      997.62     60.62 o 
   9   9 -11      679.11      678.59     56.40 o 
  11   9 -11      310.01      237.16     48.50 o 
  13   9 -11     1657.76     1648.75     82.47 o 
  15   9 -11      884.59      862.24     66.23 o 
  17   9 -11      449.38      414.79     59.41 o 
   6  10 -11      249.39      216.62     61.50 o 
   8  10 -11       22.77       28.52     19.15 o 
  10  10 -11       11.05       30.86     25.57 o 
  12  10 -11       22.23       77.94     40.68 o 
  14  10 -11       57.47       82.78     30.72 o 
  16  10 -11       25.08       20.86     30.64 o 
   9  11 -11      455.32      500.60     58.07 o 
  11  11 -11       41.16       56.38     25.33 o 
  13  11 -11     1197.33     1138.58     91.06 o 
  15  11 -11     1488.79     1442.27    120.71 o 
   8  12 -11      158.37      127.94     60.93 o 
  10  12 -11      610.65      499.68    176.41 o 
  12  12 -11      856.61      806.75    140.01 o 
   9  13 -11       18.60       54.65     34.98 o 
   4   0 -10     6412.33     6581.23    197.90 o 
   6   0 -10     6737.51     6805.17    206.17 o 
   8   0 -10    13465.12    14192.44    274.89 o 
  10   0 -10     1982.73     1882.29    100.66 o 
  12   0 -10     1885.15     2035.61    128.03 o 
  14   0 -10     1958.17     1984.38    117.39 o 
  16   0 -10     1744.50     1970.79    120.90 o 
  18   0 -10     1122.01      959.92    240.00 o 
  20   0 -10      682.33      500.92     93.82 o 
  22   0 -10      549.48      539.79     89.54 o 
   3   1 -10      104.11       74.42     22.23 o 
   5   1 -10      158.19      111.55     24.12 o 
   7   1 -10     2065.39     2010.20     68.98 o 
   9   1 -10       56.51       65.98     40.01 o 
  11   1 -10      659.55      666.83     49.88 o 
  13   1 -10     2302.62     2292.28    161.54 o 
  15   1 -10      339.28      263.15    101.09 o 
  17   1 -10      333.35      354.89     55.58 o 
  19   1 -10       91.15      167.82     77.80 o 
  21   1 -10       46.68       75.94     45.27 o 
   4   2 -10     3771.87     4093.93    113.59 o 
   6   2 -10     2496.46     2528.68     73.02 o 
   8   2 -10     3525.61     3516.90     96.24 o 
  10   2 -10      225.97      133.49     34.58 o 
  12   2 -10       82.13      101.20     57.98 o 
  14   2 -10     6807.95     7189.17    194.14 o 
  16   2 -10      205.15      252.02     44.38 o 
  18   2 -10     1096.98     1189.97     84.41 o 
  20   2 -10      478.11      522.17     57.27 o 
  22   2 -10      897.50      858.37    139.34 o 
   3   3 -10      609.13      703.25     79.91 o 
   5   3 -10     2494.31     2687.61     61.45 o 
   7   3 -10     4882.37     5390.63    123.81 o 
   9   3 -10     5950.78     6481.64    109.87 o 
  11   3 -10     4184.68     4320.21    100.88 o 
  13   3 -10      600.84      512.24     50.15 o 
  15   3 -10     3025.36     3215.53    218.00 o 
  17   3 -10     4562.50     4421.52    221.42 o 
  19   3 -10     1596.52     1665.00     91.29 o 
  21   3 -10      808.30      889.94    144.14 o 
   4   4 -10     1684.45     1750.83     57.12 o 
   6   4 -10      440.25      505.45     53.04 o 
   8   4 -10      295.62      307.41     45.48 o 
  10   4 -10     1072.83     1102.84     57.62 o 
  12   4 -10      166.49      123.37     91.30 o 
  14   4 -10     2053.53     2191.30     94.00 o 
  16   4 -10        4.96      -11.04     37.60 o 
  18   4 -10        4.03       11.14     97.33 o 
  20   4 -10       41.28       61.03     39.41 o 
   3   5 -10      659.55      639.69     65.87 o 
   5   5 -10     1125.12     1014.10     82.41 o 
   7   5 -10     1175.75     1252.79     63.92 o 
   9   5 -10     4333.04     4614.90    100.59 o 
  11   5 -10     1830.32     1917.29     73.53 o 
  13   5 -10      306.57      298.10     76.33 o 
  15   5 -10     1036.84      973.94     92.67 o 
  17   5 -10     4441.43     4349.55    180.18 o 
  19   5 -10      671.39      695.55     66.81 o 
  21   5 -10      336.80      267.80     47.78 o 
   4   6 -10      102.74      134.95     20.81 o 
   6   6 -10       43.72       12.30     17.45 o 
   8   6 -10       13.50       10.25     41.92 o 
  10   6 -10      278.14      252.14     38.87 o 
  12   6 -10       29.23       39.68     38.00 o 
  14   6 -10     1345.44     1135.61     74.22 o 
  16   6 -10      320.84      270.82     56.15 o 
  18   6 -10       82.86      102.37     54.60 o 
  20   6 -10       64.62       46.72     37.97 o 
   5   7 -10       56.42       53.33     41.87 o 
   7   7 -10     1556.18     1452.08     91.58 o 
   9   7 -10      245.76      271.10     42.82 o 
  11   7 -10      950.85      989.71    128.79 o 
  13   7 -10       59.08       80.70     48.57 o 
  15   7 -10     1045.30     1039.93     71.35 o 
  17   7 -10     2084.97     2026.50    107.00 o 
  19   7 -10      596.88      667.24     65.73 o 
   4   8 -10     1964.90     1946.93    129.27 o 
   6   8 -10     1010.83     1074.96     51.74 o 
   8   8 -10     1854.60     1986.32     73.47 o 
  10   8 -10      489.09      529.46     53.96 o 
  12   8 -10     1154.82     1359.18     74.43 o 
  14   8 -10     2133.42     2017.84    314.00 o 
  16   8 -10      587.94      597.68     55.56 o 
  18   8 -10      183.13      166.70     40.21 o 
   5   9 -10      134.11      135.64     16.38 o 
   7   9 -10      194.72      194.85     57.60 o 
   9   9 -10       90.75      105.59     47.05 o 
  11   9 -10      107.15      104.62     37.32 o 
  13   9 -10        2.66       52.25     40.60 o 
  15   9 -10      480.19      405.21     55.42 o 
  17   9 -10      188.63      191.30     85.12 o 
   6  10 -10     1810.29     1927.09    101.31 o 
   8  10 -10     2166.39     2335.77    104.23 o 
  10  10 -10      148.81      172.76     46.44 o 
  12  10 -10      764.88      811.44     62.87 o 
  14  10 -10     1081.23     1091.96     76.67 o 
  16  10 -10     1537.96     1586.42    100.08 o 
   7  11 -10      520.47      571.83     66.20 o 
   9  11 -10      291.21      330.17     57.36 o 
  11  11 -10      212.73      182.86     69.05 o 
  13  11 -10      120.46      115.41     38.11 o 
  15  11 -10      226.06      322.80     94.29 o 
   8  12 -10      520.72      490.20     57.52 o 
  10  12 -10      234.24      226.95     41.30 o 
  12  12 -10      158.05       93.48     31.67 o 
  14  12 -10      828.66      762.51     62.74 o 
   9  13 -10      919.26      661.93    186.01 o 
  11  13 -10      187.52      150.04     41.14 o 
   3   1  -9     2056.00     1995.18     52.28 o 
   5   1  -9     2851.09     2966.74     84.79 o 
   7   1  -9     1317.42     1292.24     69.20 o 
   9   1  -9     5547.20     5996.36    129.43 o 
  11   1  -9     3121.56     3327.26     87.21 o 
  13   1  -9     3081.82     3195.74     89.72 o 
  15   1  -9     1401.51     1709.57     80.33 o 
  17   1  -9      578.17      591.26     60.40 o 
  19   1  -9     3717.95     3782.16    119.25 o 
  21   1  -9      852.10      886.20    100.16 o 
   2   2  -9       47.43       18.70     21.06 o 
   4   2  -9      147.87      135.57     61.45 o 
   6   2  -9      780.52      781.77     42.90 o 
   8   2  -9      946.99      889.17     55.23 o 
  10   2  -9     5830.37     5508.48    107.83 o 
  12   2  -9       34.32       41.42     40.42 o 
  14   2  -9     1908.60     1738.44     80.24 o 
  16   2  -9      837.99      814.58    140.68 o 
  18   2  -9      774.00      754.15     73.12 o 
  20   2  -9      176.00      160.81     54.46 o 
  22   2  -9      527.74      471.41    171.47 o 
   3   3  -9     3062.31     2838.49     71.89 o 
   5   3  -9     3930.92     4034.84     78.32 o 
   7   3  -9     2164.48     2097.01     59.86 o 
   9   3  -9     2185.09     2117.32     68.50 o 
  11   3  -9      524.86      520.46     50.00 o 
  13   3  -9     1737.60     1696.84     87.73 o 
  15   3  -9      117.73      235.53     45.93 o 
  17   3  -9     1368.77     1338.83     82.44 o 
  19   3  -9      737.19      802.96     74.61 o 
  21   3  -9      138.99       96.29     60.36 o 
   4   4  -9     3496.77     3478.62     84.11 o 
   6   4  -9     6323.60     6837.74    110.70 o 
   8   4  -9     6527.94     6733.59    117.75 o 
  10   4  -9     2286.40     2291.17    224.37 o 
  12   4  -9      104.68       89.33     46.53 o 
  14   4  -9      402.86      216.74    154.41 o 
  16   4  -9     5148.91     5216.22    183.04 o 
  18   4  -9      483.27      529.98     80.57 o 
  20   4  -9      160.06       86.60     42.83 o 
   3   5  -9      400.70      385.94     42.84 o 
   5   5  -9      618.05      706.81     42.16 o 
   7   5  -9     1128.56     1148.02     50.59 o 
   9   5  -9     1435.95     1487.26     65.50 o 
  11   5  -9      574.89      593.90     53.85 o 
  13   5  -9      307.78      323.43     85.40 o 
  15   5  -9     1279.43     1300.32    119.91 o 
  17   5  -9        9.46       84.24     53.28 o 
  19   5  -9       64.19       55.51     39.86 o 
  21   5  -9        1.24      120.65     51.19 o 
   4   6  -9     1852.80     2068.07     80.03 o 
   6   6  -9     6118.75     6371.00     96.88 o 
   8   6  -9     5220.06     5499.94    110.16 o 
  10   6  -9     5094.40     4822.31    150.75 o 
  12   6  -9     1172.62     1273.20    116.48 o 
  14   6  -9       49.16       48.50     36.39 o 
  16   6  -9     7845.14     7615.32    474.82 o 
  18   6  -9     1761.17     1632.76    165.96 o 
  20   6  -9      652.81      688.34     63.09 o 
   5   7  -9       53.55       68.70     25.78 o 
   7   7  -9      924.85      930.74     50.66 o 
   9   7  -9      736.78      783.11     55.91 o 
  11   7  -9      151.81      130.15     43.96 o 
  13   7  -9      843.53      962.50     70.15 o 
  15   7  -9       90.19      184.61     57.43 o 
  17   7  -9     1069.85     1121.94     86.40 o 
  19   7  -9     1363.79     1677.66    218.90 o 
   4   8  -9     1048.94     1186.41     35.18 o 
   6   8  -9     1312.22     1396.14     57.08 o 
   8   8  -9     1544.01     1478.83     59.45 o 
  10   8  -9     1918.40     1798.63    119.76 o 
  12   8  -9      236.42      265.60     48.19 o 
  14   8  -9      125.98       85.53     39.05 o 
  16   8  -9      128.27       69.85     39.05 o 
  18   8  -9     1034.70      933.66     77.41 o 
   5   9  -9      743.50      731.66     57.51 o 
   7   9  -9     1215.09     1373.19     71.21 o 
   9   9  -9     1506.66     1537.11     71.39 o 
  11   9  -9     1813.91     2026.37     90.66 o 
  13   9  -9     1139.26      990.08     69.96 o 
  15   9  -9      709.98      600.46     63.78 o 
  17   9  -9      212.16      216.75     65.92 o 
  19   9  -9      691.80      674.15    154.46 o 
   4  10  -9       19.85       14.34      5.21 o 
   6  10  -9      125.86       93.02     22.24 o 
   8  10  -9       55.02       38.60     20.87 o 
  10  10  -9      414.18      341.68     41.60 o 
  12  10  -9        6.21       27.67     35.13 o 
  14  10  -9      183.19      118.43     59.69 o 
  16  10  -9       83.84       53.75     37.31 o 
  18  10  -9      492.66      473.14    152.56 o 
   5  11  -9      861.65      853.84     56.75 o 
   7  11  -9      120.89       88.83     28.66 o 
   9  11  -9      560.19      600.76     92.53 o 
  11  11  -9      345.62      534.32     55.87 o 
  13  11  -9      785.35     1006.92     71.34 o 
  15  11  -9      816.55      903.05     71.62 o 
   6  12  -9       78.17        7.89     21.48 o 
   8  12  -9      131.59      109.59     41.74 o 
  10  12  -9      590.93      624.78     73.43 o 
  12  12  -9      100.76       84.60     44.86 o 
  14  12  -9      766.36      898.70     69.29 o 
   9  13  -9       18.24        9.02     31.61 o 
  11  13  -9       28.06       85.63     33.49 o 
  13  13  -9       55.40       39.73     29.61 o 
  10  14  -9      711.48      579.59    184.92 o 
   2   0  -8     6831.17     7187.85    197.04 o 
   4   0  -8     6834.64     5620.36    161.30 o 
   6   0  -8    11821.12    11933.93    313.57 o 
   8   0  -8    13079.49    12329.72    326.79 o 
  10   0  -8    11741.55    11813.22    306.73 o 
  12   0  -8     3893.80     4249.82    154.65 o 
  14   0  -8     4662.19     4711.39    169.38 o 
  16   0  -8      807.59      746.53     96.48 o 
  18   0  -8     5255.37     5063.84    355.87 o 
  20   0  -8     1331.72     1319.12    123.76 o 
  22   0  -8       96.58      172.42     79.56 o 
   3   1  -8     3269.62     3496.43     79.62 o 
   5   1  -8     2884.06     3083.61     82.22 o 
   7   1  -8     3995.59     4245.15     97.93 o 
   9   1  -8     1285.49     1519.61     91.77 o 
  11   1  -8      444.16      509.52     50.64 o 
  13   1  -8      535.85      504.14     56.63 o 
  15   1  -8      152.80      197.67     93.82 o 
  17   1  -8     1385.76     1277.98    132.41 o 
  19   1  -8       37.34      126.13     60.18 o 
  21   1  -8      137.41      171.75     62.45 o 
   2   2  -8      298.93      491.69     64.64 o 
   4   2  -8      200.72      120.68     19.62 o 
   6   2  -8      405.66      300.93     32.10 o 
   8   2  -8     1291.81     1204.91    156.45 o 
  10   2  -8     3056.11     2997.39    185.16 o 
  12   2  -8     2037.34     2173.05    127.84 o 
  14   2  -8      180.43      149.19     49.92 o 
  16   2  -8       27.80       61.26     40.30 o 
  18   2  -8      870.12      784.82    155.03 o 
  20   2  -8     1216.44     1288.27     96.18 o 
  22   2  -8      154.70      138.52     36.55 o 
   3   3  -8     1665.97     1714.30    113.87 o 
   5   3  -8     3361.15     3382.36    161.87 o 
   7   3  -8     4022.62     4022.41     97.58 o 
   9   3  -8     1466.09     1533.08     96.76 o 
  11   3  -8     2640.00     3038.49    123.76 o 
  13   3  -8      223.44      282.22     49.96 o 
  15   3  -8      995.85     1002.73     61.78 o 
  17   3  -8     2218.91     2289.90    109.10 o 
  19   3  -8      283.53      371.69     56.46 o 
  21   3  -8     1115.85     1152.13     84.23 o 
   2   4  -8      244.59      250.27     37.07 o 
   4   4  -8     1532.50     1733.16    126.51 o 
   6   4  -8     2230.96     2335.89     67.58 o 
   8   4  -8     1420.38     1516.94     60.06 o 
  10   4  -8     4165.71     4100.71     96.72 o 
  12   4  -8     1285.43     1191.24     69.36 o 
  14   4  -8      530.56      633.44     63.39 o 
  16   4  -8       35.84      126.72     59.96 o 
  18   4  -8       44.03       51.91     40.44 o 
  20   4  -8      342.06      207.40     74.71 o 
   3   5  -8     5415.73     5438.13    181.07 o 
   5   5  -8     5050.36     5017.01    123.76 o 
   7   5  -8     3599.75     3827.31     87.33 o 
   9   5  -8     4281.63     4389.48     98.93 o 
  11   5  -8     5857.31     5814.09    178.84 o 
  13   5  -8      322.57      313.99     56.70 o 
  15   5  -8     3112.73     3279.01    162.16 o 
  17   5  -8      958.41     1071.03     82.78 o 
  19   5  -8     1436.63     1437.21     94.70 o 
  21   5  -8      442.08      442.82     63.78 o 
   4   6  -8       16.32       45.45     18.75 o 
   6   6  -8      208.70      186.67     32.93 o 
   8   6  -8      454.25      444.23     42.92 o 
  10   6  -8      548.63      495.13     47.18 o 
  12   6  -8     2363.77     2439.75    102.75 o 
  14   6  -8       39.24      104.14     44.80 o 
  16   6  -8      128.15       98.49     49.38 o 
  18   6  -8      158.99      171.44     48.69 o 
  20   6  -8       21.63       22.74     36.82 o 
   3   7  -8     1995.07     2051.05     29.33 o 
   5   7  -8     2206.30     2194.00     68.63 o 
   7   7  -8     1098.37      980.36     80.98 o 
   9   7  -8      519.09      462.55     46.20 o 
  11   7  -8       82.91       42.32     39.68 o 
  13   7  -8      100.37       36.01     37.15 o 
  15   7  -8      490.23      501.14     69.68 o 
  17   7  -8     3361.44     3440.52    135.00 o 
  19   7  -8      721.60      889.14     85.93 o 
   4   8  -8     1049.68     1091.95     66.92 o 
   6   8  -8     1003.17     1050.10     77.28 o 
   8   8  -8     2454.87     2666.53     90.86 o 
  10   8  -8     3718.87     3712.46    157.21 o 
  12   8  -8     3052.20     2927.45    101.10 o 
  14   8  -8     1090.48     1239.99     87.27 o 
  16   8  -8       28.43       49.90     40.03 o 
  18   8  -8     1751.08     1658.85    103.74 o 
   3   9  -8       14.94       14.08      6.30 o 
   5   9  -8     1899.97     2038.29    134.69 o 
   7   9  -8      905.97      958.49     74.04 o 
   9   9  -8       60.81       60.74     32.13 o 
  11   9  -8      132.99      159.51     40.21 o 
  13   9  -8       29.27       78.06     37.17 o 
  15   9  -8       58.05       70.15     37.06 o 
  17   9  -8     4258.40     3927.61    228.52 o 
  19   9  -8       44.54       47.50     69.48 o 
   4  10  -8      908.72     1011.01     43.38 o 
   6  10  -8     1161.90     1312.44     91.87 o 
   8  10  -8     1433.13     1325.07     81.73 o 
  10  10  -8     1017.02      977.51     63.85 o 
  12  10  -8     1151.52      987.60     71.34 o 
  14  10  -8      465.75      489.23     55.19 o 
  16  10  -8      677.58      788.17     68.65 o 
  18  10  -8      659.48      774.68    205.45 o 
   3  11  -8       87.90       74.82     11.07 o 
   5  11  -8      169.07      140.54     49.34 o 
   7  11  -8       10.85       22.14     28.72 o 
   9  11  -8       91.75      128.98     43.39 o 
  11  11  -8      223.00      245.39     52.39 o 
  13  11  -8      174.37      243.98     50.07 o 
  15  11  -8      372.19      365.44     53.04 o 
  17  11  -8       71.13      108.89     92.25 o 
   4  12  -8     1418.75     1526.80     78.32 o 
   6  12  -8      619.32      711.73     50.52 o 
   8  12  -8     1089.70     1242.82    147.14 o 
  10  12  -8      728.28      792.88     83.01 o 
  12  12  -8      825.48      782.28     66.29 o 
  14  12  -8      386.62      449.98     83.12 o 
   5  13  -8     1756.79     1745.52    112.92 o 
   7  13  -8      842.32      908.89     66.97 o 
   9  13  -8      212.27      243.84     75.42 o 
  11  13  -8      970.19      935.13    130.22 o 
  13  13  -8      316.67      288.13     50.96 o 
   8  14  -8       46.82       17.29     29.75 o 
  10  14  -8       57.17       93.90     35.03 o 
   1   1  -7     9459.60    10542.95    193.34 o 
   3   1  -7     3105.50     3589.78     59.58 o 
   5   1  -7     7937.47     7722.44     97.61 o 
   7   1  -7     7627.73     8167.43    208.02 o 
   9   1  -7     6706.46     6578.47    141.92 o 
  11   1  -7     5130.64     5777.14    135.72 o 
  13   1  -7     2994.19     3089.04    103.90 o 
  15   1  -7      271.01      234.86     53.21 o 
  17   1  -7      935.29     1165.37     77.76 o 
  19   1  -7     2872.87     2902.51    124.68 o 
  21   1  -7      826.11      806.02     71.34 o 
   2   2  -7      937.05     1051.64     57.08 o 
   4   2  -7       40.10       33.09     20.69 o 
   6   2  -7      174.26      163.64     27.87 o 
   8   2  -7      218.24      210.68     32.89 o 
  10   2  -7     5193.62     5083.10    125.78 o 
  12   2  -7     3372.49     3238.69     93.22 o 
  14   2  -7      856.76      973.75     66.02 o 
  16   2  -7      622.12      491.00    100.80 o 
  18   2  -7       10.17       36.84     44.86 o 
  20   2  -7     1263.98     1219.09    168.19 o 
  22   2  -7      217.86      158.02     52.99 o 
   1   3  -7     1092.68      882.07     69.96 o 
   3   3  -7     5689.38     5083.94    146.52 o 
   5   3  -7     5602.77     5286.96     83.03 o 
   7   3  -7     4962.24     5433.22    137.78 o 
   9   3  -7      498.77      469.03     60.93 o 
  11   3  -7      174.83      164.96     36.83 o 
  13   3  -7       57.10       42.36     47.29 o 
  15   3  -7      899.10      966.37     70.37 o 
  17   3  -7      508.24      490.98     60.75 o 
  19   3  -7     1391.99     1274.05     83.93 o 
  21   3  -7      327.79      370.13     57.07 o 
   2   4  -7     7150.98     7745.42    145.64 o 
   4   4  -7    11788.66    12691.53    336.39 o 
   6   4  -7     4446.02     4333.55     98.93 o 
   8   4  -7     3246.94     3288.95    202.60 o 
  10   4  -7     3341.29     3290.49    161.78 o 
  12   4  -7     3691.42     3684.66    114.39 o 
  14   4  -7     2581.68     2583.64    330.82 o 
  16   4  -7     1282.27     1280.66    132.60 o 
  18   4  -7      644.64      732.76    121.48 o 
  20   4  -7      568.87      826.43    119.29 o 
   3   5  -7     1634.74     1589.22     50.46 o 
   5   5  -7     1149.82     1174.26     64.06 o 
   7   5  -7       75.51       38.84     35.08 o 
   9   5  -7      451.35      422.25     58.22 o 
  11   5  -7      312.69      250.59     47.14 o 
  13   5  -7      506.37      515.68     83.64 o 
  15   5  -7       41.67       50.97     85.97 o 
  17   5  -7       16.61       54.05     48.11 o 
  19   5  -7      100.79       99.51     40.00 o 
  21   5  -7      454.72      419.56     54.24 o 
   2   6  -7     1028.65     1068.28     80.22 o 
   4   6  -7     1947.14     1800.38     62.45 o 
   6   6  -7     7759.27     8887.74    228.79 o 
   8   6  -7     2557.42     2681.40     82.55 o 
  10   6  -7     1534.82     1628.74     77.49 o 
  12   6  -7     3857.69     3881.90    101.69 o 
  14   6  -7     1551.22     1693.83     83.63 o 
  16   6  -7     1508.78     1344.20     94.89 o 
  18   6  -7     2068.41     1914.78    146.62 o 
  20   6  -7      106.82      103.80     50.76 o 
   3   7  -7      499.06      507.49     29.37 o 
   5   7  -7     1010.64      989.07     55.33 o 
   7   7  -7      336.42      392.92     47.58 o 
   9   7  -7      147.96      145.08     39.82 o 
  11   7  -7      102.05       71.69     41.25 o 
  13   7  -7     1220.85     1232.77    152.46 o 
  15   7  -7      173.76      154.40     42.30 o 
  17   7  -7     1517.65     1689.93     92.65 o 
  19   7  -7       18.21       83.11     35.76 o 
   2   8  -7      238.20      200.27     13.12 o 
   4   8  -7     5533.11     6175.80    202.32 o 
   6   8  -7     3564.63     3521.64    169.67 o 
   8   8  -7     3226.45     3522.51     92.52 o 
  10   8  -7     1911.78     1881.56     80.73 o 
  12   8  -7     1090.47     1195.28    144.57 o 
  14   8  -7      202.92       91.51     50.09 o 
  16   8  -7      361.43      390.94    110.64 o 
  18   8  -7      525.52      530.37     63.43 o 
   3   9  -7      629.23      513.75     50.99 o 
   5   9  -7     2823.27     3155.07    133.97 o 
   7   9  -7     3073.80     3222.44     96.97 o 
   9   9  -7     3312.08     3523.97     97.75 o 
  11   9  -7     1830.71     1994.75    140.25 o 
  13   9  -7     2786.32     2707.23    126.73 o 
  15   9  -7      174.95      233.02     51.19 o 
  17   9  -7     1046.13     1150.42    102.42 o 
  19   9  -7      660.52      734.92     76.47 o 
   2  10  -7     6596.76     7006.57    182.20 o 
   4  10  -7      975.35     1118.13     52.03 o 
   6  10  -7       51.61       89.26     28.66 o 
   8  10  -7       13.90       25.19     29.96 o 
  10  10  -7      243.14      290.17     48.36 o 
  12  10  -7      781.48      789.89     98.85 o 
  14  10  -7      172.25      175.84     61.50 o 
  16  10  -7       55.15       58.04     33.81 o 
  18  10  -7      163.28      131.97     41.06 o 
   3  11  -7       96.53       98.70     19.15 o 
   5  11  -7      306.93      298.61     37.28 o 
   7  11  -7     1494.84     1525.55     96.07 o 
   9  11  -7      998.83     1053.11     97.85 o 
  11  11  -7      446.91      552.26     66.73 o 
  13  11  -7      217.48      152.34    108.17 o 
  15  11  -7      235.98      196.38     52.56 o 
  17  11  -7       29.41       54.85     38.54 o 
   2  12  -7      261.42      306.82     59.88 o 
   4  12  -7      361.55      430.20     29.45 o 
   6  12  -7       92.11       60.97     19.30 o 
   8  12  -7       62.48       60.34     31.20 o 
  10  12  -7      862.89      841.34     81.61 o 
  12  12  -7      488.15      541.43     59.37 o 
  14  12  -7      390.86      336.51     76.71 o 
   3  13  -7      374.57      397.03     45.53 o 
   5  13  -7       44.02       40.21     42.49 o 
   7  13  -7     1780.22     1653.59    102.54 o 
   9  13  -7      301.56      261.27     51.56 o 
  11  13  -7      206.14      222.36     62.26 o 
  13  13  -7       79.58      145.55     65.78 o 
   6  14  -7     1561.43     1557.98    121.48 o 
   8  14  -7       45.10      112.34     72.57 o 
  10  14  -7      751.21      677.11     77.47 o 
  12  14  -7      557.05      400.99     80.88 o 
   7  15  -7      104.00       70.72     47.34 o 
   9  15  -7       16.36       54.56     39.45 o 
 -10   0  -6     1004.52      879.22     72.05 o 
  -8   0  -6     2422.41     2542.04    107.41 o 
   2   0  -6      121.02       52.56     21.67 o 
   4   0  -6    16142.89    16255.52    355.59 o 
   6   0  -6    16799.10    16178.43    361.48 o 
   8   0  -6     4275.15     3920.47    131.36 o 
  10   0  -6     4292.53     4382.23    155.22 o 
  12   0  -6     7645.38     8080.00    242.57 o 
  14   0  -6     5222.34     5280.94    161.59 o 
  16   0  -6     4133.89     4340.69    213.10 o 
  18   0  -6     1432.57     1580.32    149.61 o 
  20   0  -6      733.69      732.94    106.36 o 
  -9   1  -6      755.33      827.82     53.87 o 
   1   1  -6     3503.18     3855.01     84.95 o 
   3   1  -6    11386.61    12376.74    195.17 o 
   5   1  -6     6702.43     6873.97    121.99 o 
   7   1  -6     6754.79     7052.09    129.68 o 
   9   1  -6     1746.34     1580.33     62.97 o 
  11   1  -6      564.74      400.24     50.71 o 
  13   1  -6     1711.24     1461.37    231.45 o 
  15   1  -6     1484.24     1520.24     82.65 o 
  17   1  -6      393.33      448.40     55.89 o 
  19   1  -6      176.13       99.80     66.63 o 
  21   1  -6        3.91       97.27     58.74 o 
 -10   2  -6       21.05       -3.71     21.39 o 
  -8   2  -6      206.65      246.94     35.17 o 
   2   2  -6       29.94       24.64     17.06 o 
   4   2  -6     2215.38     2267.73     56.64 o 
   6   2  -6     5680.88     5739.72    109.32 o 
   8   2  -6     5538.73     6337.92    102.74 o 
  10   2  -6     2151.60     2018.59     76.72 o 
  12   2  -6     2695.66     3048.98    163.54 o 
  14   2  -6     1254.74     1279.17     85.78 o 
  16   2  -6      252.97      462.74    147.28 o 
  18   2  -6      861.12      908.31     75.59 o 
  20   2  -6      902.87      827.45     67.85 o 
  -9   3  -6      313.59      321.18     34.50 o 
   1   3  -6     1610.76     1806.36     49.05 o 
   3   3  -6     7923.64     7897.97    132.54 o 
   5   3  -6      188.08      119.05     27.88 o 
   7   3  -6     8626.42     9270.54    117.16 o 
   9   3  -6      146.57      116.86     47.38 o 
  11   3  -6      391.15      455.37     55.25 o 
  13   3  -6     1445.72     1495.27     94.15 o 
  15   3  -6     1608.35     1676.49     81.38 o 
  17   3  -6      623.92      575.42     60.33 o 
  19   3  -6      809.35      879.94     83.03 o 
  21   3  -6      249.57      205.98     47.85 o 
   2   4  -6       58.58       31.62     13.34 o 
   4   4  -6     5667.41     7290.63     93.10 o 
   6   4  -6     4565.23     4831.82    128.41 o 
   8   4  -6     9147.89     9960.00    196.06 o 
  10   4  -6     3253.26     3382.55    119.86 o 
  12   4  -6      691.58      721.42     62.41 o 
  14   4  -6      137.28      122.29     81.41 o 
  16   4  -6       25.99       37.22     37.91 o 
  18   4  -6       63.65       60.14     40.76 o 
  20   4  -6     1212.11     1027.44    120.81 o 
   3   5  -6     2648.38     2221.46     75.19 o 
   5   5  -6     7577.94     7212.23    100.03 o 
   7   5  -6     5147.60     4807.57    115.55 o 
   9   5  -6     4993.41     5516.65    127.23 o 
  11   5  -6     3616.84     3621.16    111.48 o 
  13   5  -6     1236.72     1360.31     76.78 o 
  15   5  -6     1336.27     1367.48     79.61 o 
  17   5  -6      601.55      735.56    129.60 o 
  19   5  -6     1037.09     1103.22     83.98 o 
   2   6  -6      523.80      514.20     60.64 o 
   4   6  -6     2383.66     2582.75     71.69 o 
   6   6  -6      312.01      399.13     36.29 o 
   8   6  -6       45.16       83.77     39.61 o 
  10   6  -6      454.42      450.54     53.82 o 
  12   6  -6     1045.38     1121.87     66.87 o 
  14   6  -6     1104.25     1150.14     77.14 o 
  16   6  -6       49.16       66.56     77.85 o 
  18   6  -6      149.13      133.21     38.59 o 
  20   6  -6       72.90        5.51     60.55 o 
   3   7  -6     2363.64     1974.72     98.33 o 
   5   7  -6    12122.73    12581.00    240.19 o 
   7   7  -6      764.10      645.86    101.66 o 
   9   7  -6     2504.21     2643.10     90.81 o 
  11   7  -6     1020.46      909.13     87.30 o 
  13   7  -6      748.12      836.57     63.45 o 
  15   7  -6     1172.28     1058.48     72.09 o 
  17   7  -6      956.20     1113.33     75.35 o 
  19   7  -6      434.54      495.22     57.62 o 
   2   8  -6      829.63      866.49     28.50 o 
   4   8  -6     4775.42     5169.74    122.71 o 
   6   8  -6     1887.64     1754.59     71.49 o 
   8   8  -6     2776.64     2648.56     89.78 o 
  10   8  -6     2763.80     2949.34     99.54 o 
  12   8  -6     2499.06     2877.35    169.48 o 
  14   8  -6     2525.00     2669.91    112.98 o 
  16   8  -6      486.55      428.58     60.47 o 
  18   8  -6      143.53      105.37     32.99 o 
   1   9  -6     4897.09     4940.70     97.39 o 
   3   9  -6     2763.34     3015.78     56.81 o 
   5   9  -6       35.30       44.63     25.43 o 
   7   9  -6       58.47      118.67     42.72 o 
   9   9  -6      187.97      165.74     49.19 o 
  11   9  -6      282.46      273.94     44.25 o 
  13   9  -6       12.62       75.09     69.43 o 
  15   9  -6      153.95      109.37     80.56 o 
  17   9  -6      218.77      187.03     96.05 o 
   2  10  -6      238.08      267.28     34.05 o 
   4  10  -6      468.56      493.37     64.07 o 
   6  10  -6     2163.61     2224.74     91.68 o 
   8  10  -6     2795.57     2662.14    101.58 o 
  10  10  -6      253.60      183.66     45.58 o 
  12  10  -6      810.48      756.97     65.50 o 
  14  10  -6     1071.91     1089.11     73.91 o 
  16  10  -6      453.71      437.70     57.31 o 
   1  11  -6      706.59      668.61     39.53 o 
   3  11  -6       14.21       43.73     23.31 o 
   5  11  -6      599.04      609.81     55.83 o 
   7  11  -6      358.04      313.51     42.41 o 
   9  11  -6      739.66      603.29     78.32 o 
  11  11  -6       40.79      125.96     43.77 o 
  13  11  -6       13.69       42.91     48.64 o 
  15  11  -6      498.51      410.72     69.42 o 
  17  11  -6       67.03       86.86     42.08 o 
   0  12  -6     2100.58     2066.50    107.12 o 
   2  12  -6      672.82      641.59     71.62 o 
   4  12  -6      198.22      142.95     29.61 o 
   6  12  -6     2938.75     3101.47    126.33 o 
   8  12  -6     4961.16     5142.94    247.12 o 
  10  12  -6      632.34      828.85     97.64 o 
  12  12  -6      450.97      428.23    105.32 o 
  14  12  -6      293.30      243.63     48.75 o 
   1  13  -6      709.73      777.99     68.63 o 
   3  13  -6     3413.60     3739.11    199.23 o 
   5  13  -6      203.56      178.95     44.11 o 
   7  13  -6     3521.10     3460.34    109.04 o 
   9  13  -6      204.73      279.77     56.49 o 
  11  13  -6      982.73     1046.77     82.19 o 
  13  13  -6      748.23      748.65     63.08 o 
   4  14  -6     2188.75     2191.49    138.77 o 
   6  14  -6      212.44      262.91     62.45 o 
   8  14  -6      914.47     1089.89     75.85 o 
  10  14  -6       61.60       48.29     53.04 o 
  12  14  -6       49.46       85.48     57.27 o 
   5  15  -6     2146.92     1987.71    138.77 o 
   7  15  -6        9.56      100.94     52.37 o 
   9  15  -6     1071.50     1028.49     71.48 o 
 -11   1  -5        8.99       46.26     25.14 o 
  -9   1  -5      153.58      200.23     25.90 o 
  -7   1  -5     1248.70     1437.99     61.50 o 
  -5   1  -5     2249.45     2480.69     56.56 o 
   1   1  -5     5042.44     5147.98     89.34 o 
   5   1  -5    10897.45     9681.17    130.12 o 
   7   1  -5    25759.18    26837.66    243.87 o 
   9   1  -5    21533.40    23828.06    236.92 o 
  11   1  -5      312.51      136.34     32.61 o 
  13   1  -5      808.08      692.13     71.51 o 
  15   1  -5     1240.76     1165.49     75.61 o 
  17   1  -5     1483.83     1583.74     95.65 o 
  19   1  -5     1473.11     1457.92     86.72 o 
  21   1  -5     1299.41     1220.88    109.93 o 
 -10   2  -5       44.58       27.27     19.49 o 
  -8   2  -5       20.31       19.64     21.50 o 
  -6   2  -5      182.80      184.12     23.11 o 
   2   2  -5     1451.36     1701.26     41.09 o 
   4   2  -5     3165.40     3328.32     62.99 o 
   6   2  -5     5005.51     5764.20    110.19 o 
   8   2  -5     1395.68     1448.35     81.89 o 
  10   2  -5     1655.13     1753.74     74.52 o 
  12   2  -5     2103.73     2095.08     82.26 o 
  14   2  -5      704.64      786.01     60.41 o 
  16   2  -5      598.04      688.95     59.59 o 
  18   2  -5      140.16      130.19     45.96 o 
  20   2  -5      632.63      628.63     67.68 o 
  -9   3  -5      327.05      300.39     31.18 o 
  -7   3  -5     1624.77     1522.94     51.77 o 
  -5   3  -5     2511.66     2705.82     66.54 o 
   1   3  -5    10384.93    11498.49    178.50 o 
   3   3  -5      695.59      530.16     25.40 o 
   5   3  -5     2094.33     1820.46     51.48 o 
   7   3  -5    12071.82    13711.52    228.11 o 
   9   3  -5      409.75      510.75     53.30 o 
  11   3  -5       18.15       37.68     45.58 o 
  13   3  -5       59.93       59.07     37.34 o 
  15   3  -5      485.69      411.72     65.70 o 
  17   3  -5     1381.00     1553.35    104.23 o 
  19   3  -5      129.26      169.79     59.81 o 
  21   3  -5      287.85      260.70     59.82 o 
 -10   4  -5     3081.12     2924.62    196.00 o 
  -8   4  -5     3509.67     3682.61    112.69 o 
  -6   4  -5     5752.93     5936.31    114.35 o 
   2   4  -5    18402.74    19593.45    348.12 o 
   4   4  -5     4441.16     3864.96     81.20 o 
   6   4  -5    13949.27    14169.96    231.87 o 
   8   4  -5     1913.27     1602.51     58.53 o 
  10   4  -5     3808.89     3625.26     99.48 o 
  12   4  -5     3792.87     3956.23    117.90 o 
  14   4  -5     4797.96     5324.87    157.12 o 
  16   4  -5     2891.70     2982.39    108.76 o 
  18   4  -5      379.63      525.32     75.04 o 
  20   4  -5      360.78      365.73     52.12 o 
  -9   5  -5     2832.19     2734.05    122.62 o 
  -7   5  -5      406.34      426.30     65.68 o 
   1   5  -5       39.51       33.68     10.13 o 
   3   5  -5      663.77      616.12     34.35 o 
   5   5  -5      811.17      887.40     43.87 o 
   7   5  -5     5404.72     6647.98    105.38 o 
   9   5  -5       90.79      156.44     93.72 o 
  11   5  -5       18.61       52.82     45.01 o 
  13   5  -5      136.23       17.71     58.79 o 
  15   5  -5      147.83      121.79     43.53 o 
  17   5  -5        9.99       70.24     41.97 o 
  19   5  -5      125.40      170.06     60.07 o 
  -8   6  -5      605.49      768.68     52.37 o 
   2   6  -5       70.05       60.81     30.04 o 
   4   6  -5     5845.21     5852.91    105.71 o 
   6   6  -5      748.42      785.61     58.84 o 
   8   6  -5     6924.94     7353.60    150.41 o 
  10   6  -5     2683.04     2747.75     86.51 o 
  12   6  -5     2691.98     2879.91     98.76 o 
  14   6  -5     2698.89     2978.88    117.48 o 
  16   6  -5     1112.30     1085.07    158.88 o 
  18   6  -5      486.92      427.33     55.37 o 
  20   6  -5      374.98      236.58     41.79 o 
   1   7  -5     1009.56     1021.52     28.23 o 
   3   7  -5     6773.60     7216.26    156.17 o 
   5   7  -5     2953.44     2962.92     82.96 o 
   7   7  -5      120.39       49.36     35.65 o 
   9   7  -5      565.58      552.29     50.74 o 
  11   7  -5       58.73       76.13     41.99 o 
  13   7  -5      996.03     1069.85     71.87 o 
  15   7  -5     1075.80     1254.74     88.62 o 
  17   7  -5     1257.84     1515.82     97.33 o 
  19   7  -5      205.98      107.14     38.82 o 
   0   8  -5     2649.41     2687.52     55.29 o 
   2   8  -5      264.39      213.84     30.19 o 
   4   8  -5      380.44      500.24     50.69 o 
   6   8  -5      149.05      108.35     31.02 o 
   8   8  -5     2667.38     2515.02     78.58 o 
  10   8  -5     9637.30     9459.28    245.04 o 
  12   8  -5      474.27      462.70     73.52 o 
  14   8  -5       92.14      103.49     49.64 o 
  16   8  -5       41.43       35.96     33.22 o 
  18   8  -5       92.47       74.74     38.78 o 
  -1   9  -5     4559.41     4509.31     78.89 o 
   1   9  -5     2680.33     2866.87     48.52 o 
   3   9  -5     1990.28     2106.76     61.26 o 
   5   9  -5     2857.21     2779.72    135.54 o 
   7   9  -5     4343.56     4411.97    103.18 o 
   9   9  -5     5579.55     5672.79    148.31 o 
  11   9  -5      281.33      143.43     44.10 o 
  13   9  -5     1381.91     1505.40     86.18 o 
  15   9  -5      669.07      720.04     66.23 o 
  17   9  -5      552.15      690.15    144.76 o 
   0  10  -5       64.32       67.80     15.49 o 
   2  10  -5      261.60      321.05     30.32 o 
   4  10  -5      588.21      562.84     63.79 o 
   6  10  -5      369.66      435.45     49.88 o 
   8  10  -5      703.31      757.56     53.21 o 
  10  10  -5     2144.16     2119.82     85.22 o 
  12  10  -5      322.21      368.63     57.20 o 
  14  10  -5      201.26      191.10     37.89 o 
  16  10  -5       93.98      107.69     33.54 o 
  -1  11  -5     1656.61     1770.92     47.10 o 
   1  11  -5     2041.28     2239.52     72.82 o 
   3  11  -5       91.23       73.07     38.02 o 
   5  11  -5     1044.41     1011.85     51.32 o 
   7  11  -5     4492.63     4684.05    268.80 o 
   9  11  -5     2224.55     2092.56     91.53 o 
  11  11  -5      161.68      259.73     41.47 o 
  13  11  -5      273.97      206.09     37.36 o 
  15  11  -5      443.74      444.86     67.25 o 
  -2  12  -5      770.09      787.88     49.14 o 
   0  12  -5      575.09      663.11     35.12 o 
   2  12  -5     3075.69     3470.16    113.46 o 
   4  12  -5      259.73      230.02     43.12 o 
   6  12  -5     4502.65     4738.14    132.38 o 
   8  12  -5       51.85       55.56     26.05 o 
  10  12  -5      756.11      609.04    110.64 o 
  12  12  -5      346.53      257.47     47.50 o 
  14  12  -5      262.66      283.63     46.24 o 
  -1  13  -5      306.94      320.51     38.12 o 
   1  13  -5      274.12      263.94     40.37 o 
   3  13  -5       50.51       53.14     43.58 o 
   5  13  -5      105.79       83.99     28.43 o 
   7  13  -5     4919.78     4930.67    252.12 o 
   9  13  -5      112.84       99.52     42.01 o 
  11  13  -5       45.39       59.56     29.63 o 
  13  13  -5      244.37      134.56     69.15 o 
   2  14  -5     1186.55     1304.00     91.82 o 
   4  14  -5      249.67      307.49     60.17 o 
   6  14  -5      309.94      231.64     63.11 o 
   8  14  -5      172.64      201.21     43.32 o 
  10  14  -5      383.30      282.92     50.30 o 
  12  14  -5      458.38      494.49    124.85 o 
   3  15  -5      233.02      173.18     42.11 o 
   5  15  -5       89.20       59.88     34.41 o 
   7  15  -5     1170.66     1133.86    128.13 o 
   9  15  -5       85.98       22.72     50.28 o 
   6  16  -5       72.18        7.98     38.21 o 
 -12   0  -4     1013.94      919.52     78.61 o 
 -10   0  -4     2294.68     2508.11    123.85 o 
  -8   0  -4     2548.93     2737.66     93.34 o 
  -6   0  -4     4825.03     5106.33    147.52 o 
  -4   0  -4     9149.01    10144.12    153.13 o 
   0   0  -4     7777.76     7347.25    133.93 o 
   2   0  -4    28864.54    28306.74    441.80 o 
   4   0  -4     3728.98     3786.35     94.29 o 
   6   0  -4      172.51       90.77     32.79 o 
   8   0  -4    34606.97    36127.44    449.88 o 
  10   0  -4      130.94      199.61     59.88 o 
  12   0  -4     5530.55     5555.82    189.53 o 
  14   0  -4     3969.10     4399.91    167.48 o 
  16   0  -4     4342.54     4835.24    198.56 o 
  18   0  -4     2086.58     2585.58    180.12 o 
  20   0  -4       45.25      122.24     82.31 o 
 -11   1  -4      693.39      783.74     72.95 o 
  -9   1  -4      311.60      355.46     44.48 o 
  -7   1  -4     2529.26     3073.83     82.37 o 
  -5   1  -4      582.92      458.87     30.60 o 
  -3   1  -4      104.98       85.83     15.49 o 
   1   1  -4     5462.49     5324.86     73.27 o 
   3   1  -4    23160.04    23506.87    266.08 o 
   5   1  -4    11708.48    11739.88    152.41 o 
   7   1  -4     7145.99     7681.01    142.86 o 
   9   1  -4      310.75      142.94     35.94 o 
  11   1  -4     2849.75     3000.67     92.84 o 
  13   1  -4      425.99      413.12     68.07 o 
  15   1  -4      806.76      833.69     68.73 o 
  17   1  -4      251.22      198.27     49.90 o 
  19   1  -4       16.96      128.36     84.64 o 
  21   1  -4        8.72       22.04     37.10 o 
 -12   2  -4      419.92      403.49     83.64 o 
 -10   2  -4      148.64      236.39     47.43 o 
  -8   2  -4       54.56       53.44     23.37 o 
  -6   2  -4     4286.51     4626.68     96.59 o 
  -4   2  -4     6083.42     6070.59    111.59 o 
   2   2  -4     1470.88     1376.08     66.35 o 
   4   2  -4      259.60      213.24     23.34 o 
   6   2  -4     2187.34     2119.94     98.95 o 
   8   2  -4    13966.26    15599.68    333.77 o 
  10   2  -4     3872.84     3558.08    100.11 o 
  12   2  -4      335.98      327.33     54.12 o 
  14   2  -4     2451.91     2720.73     98.72 o 
  16   2  -4     1221.70     1397.28     77.85 o 
  18   2  -4     1215.23     1329.25     88.46 o 
  20   2  -4      522.91      608.74     98.66 o 
 -11   3  -4      939.82      916.10     77.66 o 
  -9   3  -4       16.94       40.02     26.55 o 
  -7   3  -4     3147.05     3334.20     63.60 o 
  -5   3  -4     1516.99     1555.32    110.26 o 
  -3   3  -4      506.36      575.15     21.58 o 
   1   3  -4     1145.02     1111.66     26.67 o 
   3   3  -4     3279.22     2940.55     63.73 o 
   5   3  -4    12257.40    12281.61    300.55 o 
   7   3  -4     1651.63     1572.61     86.40 o 
   9   3  -4     3078.73     2944.29    170.09 o 
  11   3  -4     2644.07     2882.49    101.18 o 
  13   3  -4      211.04      171.90     44.40 o 
  15   3  -4      698.37      693.64     84.79 o 
  17   3  -4      886.78      875.53    127.61 o 
  19   3  -4      738.01      649.45     67.74 o 
 -10   4  -4      364.58      232.78     37.83 o 
  -8   4  -4       17.60       27.88     19.14 o 
  -6   4  -4     1567.71     1677.08     51.60 o 
  -4   4  -4     2286.73     1956.81     56.08 o 
   2   4  -4     1522.35     1901.21     85.78 o 
   4   4  -4     6022.74     7470.24    131.01 o 
   6   4  -4     2685.73     2734.11     71.20 o 
   8   4  -4      703.06      652.18     42.32 o 
  10   4  -4     2531.52     2662.07     85.98 o 
  12   4  -4      141.90      135.08     52.14 o 
  14   4  -4       52.64       81.12     58.20 o 
  16   4  -4       31.96      113.90     60.47 o 
  18   4  -4        9.33       66.80     44.10 o 
  20   4  -4      185.95      145.48     53.53 o 
 -11   5  -4      451.67      438.18     86.31 o 
  -9   5  -4      942.96      921.99     77.18 o 
  -7   5  -4      823.83      781.23     47.88 o 
  -5   5  -4     6018.13     6237.94     89.16 o 
   1   5  -4     6513.66     7052.80     94.34 o 
   3   5  -4     3008.63     2776.30    130.51 o 
   5   5  -4     3406.07     3177.89     78.21 o 
   7   5  -4     9186.13     9110.49    204.74 o 
   9   5  -4     8867.25     8809.50    224.23 o 
  11   5  -4     5536.78     5952.69    120.06 o 
  13   5  -4       17.64       -5.80     44.52 o 
  15   5  -4      209.43      193.56     45.34 o 
  17   5  -4      829.23      765.88     64.36 o 
  19   5  -4     1227.53     1453.64    117.86 o 
 -10   6  -4      568.28      498.54     46.10 o 
  -8   6  -4      151.44      193.14     30.70 o 
  -6   6  -4      229.64      233.75     28.18 o 
   0   6  -4      778.07      847.43     19.78 o 
   2   6  -4       85.30       90.23     23.17 o 
   4   6  -4     1382.64     1537.35     68.25 o 
   6   6  -4       57.46       45.99     63.83 o 
   8   6  -4      758.14      836.19     70.10 o 
  10   6  -4     2858.09     3173.16     90.29 o 
  12   6  -4     2268.37     2325.19     94.34 o 
  14   6  -4      602.73      592.83     57.01 o 
  16   6  -4       59.01       32.78     39.35 o 
  18   6  -4      179.82      255.34     50.84 o 
  -9   7  -4     2972.65     2649.64    173.09 o 
  -7   7  -4       72.13       76.42     17.39 o 
  -5   7  -4     1728.29     1514.92     29.75 o 
  -1   7  -4     5875.59     6316.70    102.66 o 
   1   7  -4    11548.28    12237.11    212.38 o 
   3   7  -4    13843.55    14723.97    266.19 o 
   5   7  -4     2099.18     2167.51     73.65 o 
   7   7  -4     5537.98     5575.90    145.29 o 
   9   7  -4     6694.45     7288.52    134.21 o 
  11   7  -4     7404.55     7618.33    255.16 o 
  13   7  -4       76.40       42.53     32.30 o 
  15   7  -4      928.78      863.18     72.06 o 
  17   7  -4      639.56      830.08     70.27 o 
  19   7  -4      490.62      634.65     99.19 o 
  -8   8  -4     1833.48     1859.10     97.14 o 
  -6   8  -4      629.93      658.70     20.34 o 
  -4   8  -4     3823.33     4022.65     66.25 o 
  -2   8  -4     1256.04     1217.38     31.38 o 
   0   8  -4     4043.90     4251.68    113.44 o 
   2   8  -4     3327.24     3767.46     68.95 o 
   4   8  -4     3499.01     3423.88    137.82 o 
   6   8  -4     4859.62     4803.87    136.78 o 
   8   8  -4     5075.97     5399.20    137.96 o 
  10   8  -4     5517.19     6107.21    127.96 o 
  12   8  -4      311.39      254.18     44.43 o 
  14   8  -4     1558.99     1596.96    134.59 o 
  16   8  -4     1571.54     1490.90    133.78 o 
  18   8  -4      542.98      515.00     55.34 o 
  -7   9  -4      537.69      453.11     33.36 o 
  -5   9  -4     1303.18     1200.89     33.54 o 
  -3   9  -4      499.94      410.51     26.71 o 
  -1   9  -4      104.71      126.70     17.77 o 
   1   9  -4       14.67       18.67     18.65 o 
   3   9  -4      248.36      277.91     31.39 o 
   5   9  -4      122.33      126.72     45.58 o 
   7   9  -4     6178.36     6423.78    114.91 o 
   9   9  -4     4605.63     4699.70    130.33 o 
  11   9  -4      209.42      124.71     47.10 o 
  13   9  -4       79.06      106.77     49.09 o 
  15   9  -4       17.35        6.37     32.41 o 
  17   9  -4       55.66       31.64     28.98 o 
  -4  10  -4      593.67      508.94     47.34 o 
  -2  10  -4      335.70      267.78     31.36 o 
   0  10  -4     1441.10     1403.28     40.65 o 
   2  10  -4     1003.14     1104.12     42.22 o 
   4  10  -4     1080.52     1026.61     93.20 o 
   6  10  -4      186.25      242.45     44.06 o 
   8  10  -4     2212.03     2317.81     85.93 o 
  10  10  -4       76.82       42.67     41.54 o 
  12  10  -4     1205.46     1281.22     86.63 o 
  14  10  -4      971.07      936.03     66.92 o 
  16  10  -4      659.78      526.40     57.20 o 
  -5  11  -4       12.85       12.47      6.54 o 
  -3  11  -4      222.95      185.37     24.71 o 
  -1  11  -4      849.34     1022.40     44.15 o 
   1  11  -4      150.15      211.52     33.44 o 
   3  11  -4       81.32       38.72     25.43 o 
   5  11  -4       10.04       18.91     19.42 o 
   7  11  -4       41.03       59.70     28.32 o 
   9  11  -4     3249.31     3256.60    125.07 o 
  11  11  -4      147.91       80.86     34.08 o 
  13  11  -4      172.12      113.96     37.80 o 
  15  11  -4       83.72       32.79     29.56 o 
  -4  12  -4     2562.54     2766.84    140.68 o 
  -2  12  -4     2817.22     3017.30     97.09 o 
   0  12  -4     2530.87     2482.26     69.64 o 
   2  12  -4     1141.06     1197.88     50.38 o 
   4  12  -4      389.47      365.11     48.08 o 
   6  12  -4     2372.34     2329.81    198.54 o 
   8  12  -4     1932.76     1884.49    138.85 o 
  10  12  -4      434.01      436.97     72.64 o 
  12  12  -4     1205.73     1302.05     87.01 o 
  14  12  -4      819.54      685.50     93.77 o 
  -3  13  -4     1320.18     1212.18     65.01 o 
  -1  13  -4     1115.20     1093.65     51.30 o 
   1  13  -4     1825.47     1868.82     97.13 o 
   3  13  -4     2511.28     2549.03    129.67 o 
   5  13  -4     3293.10     3327.31    165.51 o 
   7  13  -4      504.06      629.57     72.63 o 
   9  13  -4     2525.29     2481.19    103.14 o 
  11  13  -4      459.77      477.70     95.81 o 
  13  13  -4     1254.97     1327.45     80.76 o 
  -2  14  -4      118.80       86.97     28.04 o 
   0  14  -4       17.06       34.03     24.71 o 
   2  14  -4      103.43      124.01     29.59 o 
   4  14  -4     1215.27     1295.92     95.53 o 
   6  14  -4      702.87      716.68     89.92 o 
   8  14  -4       45.07       65.88     54.99 o 
  10  14  -4       59.08       63.10     32.41 o 
  12  14  -4      139.46      141.04     50.76 o 
   1  15  -4      292.11      309.87     53.80 o 
   3  15  -4      872.37     1030.16     89.92 o 
   5  15  -4       66.25       41.25     60.45 o 
   7  15  -4      963.43      921.71     96.76 o 
   9  15  -4      966.06      859.83     97.14 o 
   2  16  -4      142.03      170.52     45.05 o 
   4  16  -4      146.30      107.79     51.90 o 
   6  16  -4       26.23       38.21     47.43 o 
 -13   1  -3      683.10      822.95     71.29 o 
 -11   1  -3     1184.04     1377.75     62.78 o 
  -9   1  -3      157.02       52.31     35.07 o 
  -7   1  -3      155.51       87.34     27.87 o 
  -5   1  -3    21603.61    24388.36    215.44 o 
  -3   1  -3     7328.43     7638.31    124.82 o 
   1   1  -3     1815.91     1952.54     38.53 o 
   3   1  -3     3650.15     3468.70    200.99 o 
   5   1  -3    17218.13    16630.62    235.06 o 
   9   1  -3    11881.59    13026.18    156.25 o 
  11   1  -3     2018.67     1914.57     80.05 o 
  13   1  -3      865.28      812.26     66.97 o 
  15   1  -3     1056.87     1036.16     76.45 o 
  17   1  -3      366.33      412.41     57.75 o 
  19   1  -3      922.41      888.53     78.46 o 
 -12   2  -3       45.53       52.37     30.32 o 
 -10   2  -3      436.90      504.76     51.39 o 
  -8   2  -3     1419.39     1555.05     56.41 o 
  -6   2  -3       71.43       42.72     19.72 o 
  -4   2  -3     7703.13     8591.88    149.51 o 
  -2   2  -3     6030.65     6531.56     84.47 o 
   0   2  -3       11.19       48.95     36.50 o 
   2   2  -3     2976.15     3204.60     54.59 o 
   4   2  -3      533.81      504.98     35.57 o 
   6   2  -3     4000.29     4211.07     79.93 o 
   8   2  -3     1936.96     1819.46    140.82 o 
  10   2  -3    13071.80    14657.96    276.92 o 
  12   2  -3      299.28      243.47     47.54 o 
  14   2  -3      234.64      133.83     53.83 o 
  16   2  -3      224.56      302.11     48.70 o 
  18   2  -3      952.16     1003.71    115.25 o 
  20   2  -3      783.75      823.40     69.75 o 
 -13   3  -3     1194.91     1146.12     77.09 o 
 -11   3  -3     2624.10     2516.57    107.79 o 
  -9   3  -3      275.33      167.32     24.85 o 
  -7   3  -3     3854.17     3919.54     75.92 o 
  -5   3  -3      623.41      536.08     27.11 o 
  -3   3  -3     4554.49     4409.18     79.65 o 
   1   3  -3     1917.07     1867.57     36.75 o 
   3   3  -3    18324.68    19716.40    229.49 o 
   5   3  -3     1198.93     1026.53     42.07 o 
   7   3  -3      608.91      432.25     41.91 o 
   9   3  -3     3930.57     4096.44    144.43 o 
  11   3  -3      422.10      438.76    126.28 o 
  13   3  -3     7667.92     7996.26    156.00 o 
  15   3  -3       47.69       87.43     56.16 o 
  17   3  -3      736.10      887.76     70.06 o 
  19   3  -3      115.57      114.88     47.44 o 
 -12   4  -3     3311.87     3064.82    209.78 o 
 -10   4  -3     2501.41     3026.80    136.02 o 
  -8   4  -3     6063.11     6499.36     97.58 o 
  -6   4  -3     3988.85     4498.20     94.24 o 
  -4   4  -3     6924.76     6686.00     77.38 o 
   0   4  -3    16422.20    16297.67    247.66 o 
   2   4  -3    20529.46    21881.28    340.24 o 
   4   4  -3     9807.53     9518.18    130.17 o 
   6   4  -3      316.04      216.50     96.33 o 
   8   4  -3     4613.24     4573.18     91.96 o 
  10   4  -3    11723.02    13115.89    242.28 o 
  12   4  -3     9027.63     9649.64    177.83 o 
  14   4  -3      178.74       93.80     51.00 o 
  16   4  -3     2921.58     3123.75    186.30 o 
  18   4  -3     1313.31     1474.52    149.28 o 
  20   4  -3      757.83      783.44     67.39 o 
 -11   5  -3      447.70      434.10     46.67 o 
  -9   5  -3      927.21      843.23     39.95 o 
  -7   5  -3      303.72      263.92     44.86 o 
  -5   5  -3      798.51      854.92     91.87 o 
  -3   5  -3     2445.22     2180.37     40.87 o 
  -1   5  -3     1820.50     1862.51     33.85 o 
   1   5  -3      444.04      415.11     31.22 o 
   3   5  -3     1406.67     1724.75     50.74 o 
   5   5  -3       47.98       64.12     34.80 o 
   7   5  -3       57.03       30.43     32.99 o 
   9   5  -3       68.24       65.87     41.23 o 
  11   5  -3      435.12      443.12     45.66 o 
  13   5  -3       84.68       87.30     58.12 o 
  15   5  -3      243.74      305.05     85.74 o 
  17   5  -3       92.29      131.66     50.23 o 
  19   5  -3       12.87       54.88     34.31 o 
 -10   6  -3     2287.13     2723.68    105.41 o 
  -8   6  -3       50.60       18.82     31.46 o 
  -6   6  -3      124.99       52.14     25.05 o 
  -4   6  -3      514.31      442.08     29.37 o 
  -2   6  -3     5437.85     5360.62     54.47 o 
   0   6  -3     4621.73     4463.57     87.26 o 
   2   6  -3     2269.96     1927.31     57.52 o 
   4   6  -3      349.17      276.69     31.66 o 
   6   6  -3      145.47      153.95     30.63 o 
   8   6  -3      185.39      177.54     36.23 o 
  10   6  -3    13657.11    14201.49    248.51 o 
  12   6  -3     1418.28     1568.07     75.48 o 
  14   6  -3       38.50       95.15     36.08 o 
  16   6  -3      881.38      700.70     76.42 o 
  18   6  -3      607.11      455.46     56.18 o 
 -11   7  -3        3.55       54.65     30.61 o 
  -9   7  -3      628.41      478.39     44.01 o 
  -7   7  -3      243.23      264.45     64.87 o 
  -5   7  -3     1310.01     1366.45     55.22 o 
  -3   7  -3     1150.08     1195.85     38.77 o 
  -1   7  -3       37.15       56.94     30.80 o 
   1   7  -3      546.68      462.40     31.88 o 
   3   7  -3     3349.23     3530.68    110.73 o 
   5   7  -3     3887.72     4106.86    184.07 o 
   7   7  -3      132.77      163.37     53.04 o 
   9   7  -3     3392.32     3529.92    105.13 o 
  11   7  -3     1556.63     1743.70     78.14 o 
  13   7  -3     2201.78     2107.96    124.23 o 
  15   7  -3      502.93      462.85     76.26 o 
  17   7  -3      341.86      306.92     56.26 o 
  -6   8  -3      327.70      288.76     27.94 o 
  -4   8  -3    10700.03    11112.87    135.16 o 
  -2   8  -3     5927.57     5548.97     76.96 o 
   0   8  -3     2786.48     2767.46     62.29 o 
   2   8  -3      761.42      627.60     57.36 o 
   4   8  -3       96.35       40.91     33.27 o 
   6   8  -3      254.69      245.94     45.62 o 
   8   8  -3     2744.41     2897.63     90.92 o 
  10   8  -3     7647.26     8183.94    196.29 o 
  12   8  -3       11.26       -5.81     31.23 o 
  14   8  -3      176.03      134.71     80.46 o 
  16   8  -3      148.23      148.85     55.89 o 
  18   8  -3      207.29      185.06     77.99 o 
  -7   9  -3      646.51      716.59     52.18 o 
  -5   9  -3    10849.74    11525.35    304.15 o 
  -3   9  -3     4741.03     4875.48     64.97 o 
  -1   9  -3     3750.97     4029.94     89.46 o 
   1   9  -3     2087.64     2046.42     51.12 o 
   3   9  -3     3682.93     3714.38     68.06 o 
   5   9  -3     6970.63     7253.28    166.72 o 
   7   9  -3     4729.66     4840.42     98.09 o 
   9   9  -3     3465.67     3179.64    227.74 o 
  11   9  -3     1028.41     1045.78    113.30 o 
  13   9  -3      407.92      394.09     65.63 o 
  15   9  -3     1364.86     1310.61     78.12 o 
  17   9  -3      151.02      228.23     58.93 o 
  -6  10  -3     3493.30     3057.10     72.82 o 
  -4  10  -3     1136.27     1215.41     35.44 o 
  -2  10  -3      327.32      306.29     36.88 o 
   0  10  -3       93.00       59.83     22.24 o 
   2  10  -3      257.92      214.23     37.57 o 
   4  10  -3      679.02      672.89     40.92 o 
   6  10  -3     2671.60     2653.77    115.13 o 
   8  10  -3      232.84      205.70     46.29 o 
  10  10  -3      186.55      151.90     35.46 o 
  12  10  -3       83.94      124.93     34.38 o 
  14  10  -3        4.89       60.78     35.83 o 
  16  10  -3       65.73       97.51     37.97 o 
  -7  11  -3     1653.21     1567.20     86.31 o 
  -5  11  -3      874.44      900.05     39.63 o 
  -3  11  -3     1258.15     1275.85     49.97 o 
  -1  11  -3      696.63      662.03     35.00 o 
   1  11  -3     1145.92     1091.67     45.30 o 
   3  11  -3     1041.53     1125.90     69.21 o 
   5  11  -3     1947.90     1958.49     64.71 o 
   7  11  -3     3093.28     3305.77    151.12 o 
   9  11  -3      212.77      229.18     53.47 o 
  11  11  -3     3156.61     3305.90    142.90 o 
  13  11  -3      610.11      620.67     59.91 o 
  15  11  -3      354.92      290.31     38.74 o 
  -6  12  -3      397.06      464.23     44.10 o 
  -4  12  -3      800.79      763.63     45.87 o 
  -2  12  -3      526.72      593.56     38.39 o 
   0  12  -3       47.44       58.36     22.24 o 
   2  12  -3     1020.04     1177.02     56.42 o 
   4  12  -3      709.76      921.40    185.35 o 
   6  12  -3      612.94      553.40     79.36 o 
   8  12  -3     1455.63     1455.44    113.04 o 
  10  12  -3       60.73       42.16     38.21 o 
  12  12  -3     1012.96     1163.29     75.33 o 
  14  12  -3       26.52       35.30     26.07 o 
  -5  13  -3        9.27       11.12     16.16 o 
  -3  13  -3      177.48      158.66     28.54 o 
  -1  13  -3      291.47      348.95     41.87 o 
   1  13  -3      781.88      846.23     48.26 o 
   3  13  -3      731.96      696.85     64.82 o 
   5  13  -3      527.26      525.06     73.00 o 
   7  13  -3       26.54       78.94     37.81 o 
   9  13  -3       73.83       85.21     39.84 o 
  11  13  -3      655.33      469.69     85.11 o 
  13  13  -3      968.00      976.11     69.65 o 
  -2  14  -3      568.41      616.98     64.73 o 
   0  14  -3      285.64      266.20     29.85 o 
   2  14  -3     1456.55     1430.38     73.03 o 
   4  14  -3      691.27      741.97     89.06 o 
   6  14  -3       22.58       -4.37     45.43 o 
   8  14  -3      592.82      454.78     73.90 o 
  10  14  -3      268.41      203.80     49.33 o 
  12  14  -3      350.58      326.99     64.54 o 
  -1  15  -3      138.64       98.00     31.94 o 
   1  15  -3       93.35      136.87     45.72 o 
   3  15  -3       97.04      163.30     59.69 o 
   5  15  -3        4.87       76.71     60.74 o 
   7  15  -3       36.40       -7.89     43.91 o 
   9  15  -3        2.63       98.28     59.22 o 
   0  16  -3     1532.50     1404.66    100.18 o 
   2  16  -3     1646.47     1587.45    114.44 o 
   4  16  -3     1007.16      992.62     94.77 o 
   6  16  -3      384.87      366.52     63.02 o 
 -12   0  -2     3311.37     3353.40    157.97 o 
 -10   0  -2     7820.58     7852.25    162.82 o 
  -8   0  -2      344.33      170.14     42.01 o 
  -6   0  -2    31476.23    33681.21    803.28 o 
  -4   0  -2     7666.22     6493.12    127.18 o 
  -2   0  -2    96718.31    69020.87   1035.20 o 
   0   0  -2    74357.30    45862.55    686.55 o 
   6   0  -2      169.76       52.09     52.56 o 
   8   0  -2     4544.35     4337.46    153.70 o 
  10   0  -2    11500.20    11824.72    331.16 o 
  12   0  -2     8920.09     9585.22    309.87 o 
  14   0  -2    17104.59    17781.94    271.56 o 
  16   0  -2     1473.45     1271.21    110.35 o 
  18   0  -2     1855.45     1899.59    148.94 o 
  20   0  -2      661.96      775.05     96.38 o 
 -13   1  -2      395.68      273.56     48.00 o 
 -11   1  -2     2158.20     2248.58    122.62 o 
  -9   1  -2     2340.55     2717.36     72.15 o 
  -7   1  -2      513.14      465.85     58.69 o 
  -5   1  -2      572.34      670.66     61.55 o 
  -3   1  -2     3569.50     3832.95     60.10 o 
  -1   1  -2    20192.30    20993.07    379.21 o 
   1   1  -2     4440.01     4462.37     56.45 o 
   3   1  -2     5481.05     5410.89     76.57 o 
   5   1  -2     6609.27     6152.05    243.19 o 
   7   1  -2     1175.59     1080.05     70.48 o 
   9   1  -2     5973.32     6143.09    103.08 o 
  11   1  -2     1733.13     1672.31     77.67 o 
  13   1  -2     2004.85     1920.34     87.74 o 
  15   1  -2       13.61       56.60     45.10 o 
  17   1  -2     1062.34     1045.28     80.41 o 
  19   1  -2        5.07       31.01     40.36 o 
 -14   2  -2      314.15      265.57     63.21 o 
 -12   2  -2      228.54      333.34     59.31 o 
 -10   2  -2      151.52      103.02     26.67 o 
  -8   2  -2       89.86       67.98     28.21 o 
  -6   2  -2     1319.88     1436.60     44.49 o 
  -4   2  -2     8695.94     9856.55    158.17 o 
  -2   2  -2       37.98        3.24     11.39 o 
   0   2  -2    12333.89    12928.45    223.18 o 
   2   2  -2     2129.53     2523.41     70.34 o 
   4   2  -2      812.90      791.40     43.46 o 
   6   2  -2      545.58      479.91     33.42 o 
   8   2  -2      858.48      764.61     52.98 o 
  10   2  -2      486.52      430.42     95.76 o 
  12   2  -2     4928.46     5451.57    264.10 o 
  14   2  -2     1198.59     1348.84    137.78 o 
  16   2  -2      188.97       68.48     63.11 o 
  18   2  -2      243.71      280.79     75.76 o 
 -13   3  -2      281.97      212.34     37.93 o 
 -11   3  -2      734.71      667.56     38.70 o 
  -9   3  -2     2178.80     2014.75     70.06 o 
  -7   3  -2      112.36       28.73     23.78 o 
  -5   3  -2      486.85      523.36     29.71 o 
  -3   3  -2     8835.76    10461.50    129.34 o 
   1   3  -2     2110.87     2369.48     44.04 o 
   3   3  -2     2188.07     2523.03     76.80 o 
   5   3  -2      615.60      508.38     52.90 o 
   7   3  -2     3972.88     3694.60    144.71 o 
   9   3  -2     3964.38     3784.20    101.36 o 
  11   3  -2     6222.04     6099.83    127.25 o 
  13   3  -2      385.39      364.68     53.60 o 
  15   3  -2       82.48       87.99     41.11 o 
  17   3  -2     1401.83     1340.36     82.12 o 
  19   3  -2      234.76      185.53     45.34 o 
 -14   4  -2      215.21      145.62     46.38 o 
 -12   4  -2      281.16      251.79     41.35 o 
 -10   4  -2      160.47      201.32     31.61 o 
  -8   4  -2     1196.53     1389.16    137.63 o 
  -6   4  -2     1424.30     1424.76     95.67 o 
  -4   4  -2     5746.30     6266.90    167.53 o 
  -2   4  -2     1528.99     1212.89     32.67 o 
   0   4  -2     5385.35     5426.80     69.32 o 
   2   4  -2      128.94       23.63     29.66 o 
   4   4  -2      136.41      126.05     31.87 o 
   6   4  -2     1779.24     1891.07     68.77 o 
   8   4  -2     1577.10     1672.95     62.98 o 
  10   4  -2       60.43      101.06     47.13 o 
  12   4  -2     3034.45     2996.89    120.10 o 
  14   4  -2      192.46      159.12     42.11 o 
  16   4  -2      223.18      159.67     45.33 o 
  18   4  -2       31.43       84.21     46.38 o 
 -13   5  -2     1396.94     1519.20    100.66 o 
 -11   5  -2     1537.10     1213.33     67.11 o 
  -9   5  -2     2223.92     2286.00     93.82 o 
  -7   5  -2     3545.38     3469.00     74.27 o 
  -5   5  -2       42.02       93.70     25.35 o 
  -3   5  -2    53358.02    56877.82    657.75 o 
  -1   5  -2     7207.81     6782.35    107.23 o 
   1   5  -2      197.52       87.43     16.65 o 
   3   5  -2      984.84      953.71     39.88 o 
   5   5  -2     7338.16     7556.80    134.63 o 
   7   5  -2    19661.36    20462.98    205.43 o 
   9   5  -2     9860.30    10503.22    199.43 o 
  11   5  -2    11638.11    13100.09    175.41 o 
  13   5  -2     1596.19     1544.95     79.75 o 
  15   5  -2     1190.11     1242.68    101.66 o 
  17   5  -2     1209.35     1163.11     78.73 o 
  19   5  -2     1101.00     1154.14     81.03 o 
 -12   6  -2       57.95       29.66     24.05 o 
 -10   6  -2        5.46       14.83     24.05 o 
  -8   6  -2      319.46      404.97     36.98 o 
  -6   6  -2       52.15       54.48     49.81 o 
  -4   6  -2    18868.97    21692.48    398.60 o 
  -2   6  -2     2019.40     2326.55    108.41 o 
   0   6  -2      385.48      355.64     25.24 o 
   2   6  -2      388.41      303.63     60.50 o 
   4   6  -2      485.01      366.36     35.13 o 
   6   6  -2     3169.28     3375.04    145.43 o 
   8   6  -2     1627.50     1798.58     89.16 o 
  10   6  -2       70.66      136.53     41.70 o 
  12   6  -2      501.87      718.46     86.54 o 
  14   6  -2       25.64       97.48     96.95 o 
  16   6  -2      128.43      145.04     49.57 o 
  18   6  -2       37.60       -8.57     54.13 o 
 -11   7  -2     2834.10     2524.55    174.04 o 
  -9   7  -2     1547.67     1492.68     65.78 o 
  -7   7  -2      247.54      301.36     59.31 o 
  -5   7  -2       81.69      112.93     55.22 o 
  -3   7  -2    14941.19    16729.92    405.39 o 
  -1   7  -2     9977.59    11028.54    111.47 o 
   1   7  -2     6285.28     6683.15    152.75 o 
   3   7  -2     6199.30     6552.17     94.46 o 
   5   7  -2     5804.78     5712.29    124.78 o 
   7   7  -2     2984.82     3010.38     83.32 o 
   9   7  -2     7846.08     7932.55    398.26 o 
  11   7  -2     1970.11     2147.35    175.04 o 
  13   7  -2      942.21      906.26     67.01 o 
  15   7  -2      114.98      172.75     40.00 o 
  17   7  -2      989.64      905.73     69.23 o 
 -10   8  -2     1338.23     1488.21     84.03 o 
  -8   8  -2      285.21      239.05     45.15 o 
  -6   8  -2     4007.89     4251.82     94.29 o 
  -4   8  -2     7232.03     7390.02    143.53 o 
  -2   8  -2     3530.29     3112.13     67.95 o 
   0   8  -2     3579.82     3601.85     82.13 o 
   2   8  -2     5760.55     5864.23    100.95 o 
   4   8  -2     5994.89     5881.36    122.70 o 
   6   8  -2     6894.73     7344.15    126.34 o 
   8   8  -2     4490.99     4964.75    128.29 o 
  10   8  -2     1907.73     1908.29     76.97 o 
  12   8  -2     4073.79     4539.75    130.84 o 
  14   8  -2     1436.48     1651.23     89.62 o 
  16   8  -2       32.37       49.41     29.14 o 
  -9   9  -2     1236.71     1093.47     66.82 o 
  -7   9  -2     5101.11     4939.99    121.57 o 
  -5   9  -2       42.75       48.19     35.64 o 
  -3   9  -2      582.50      636.59     42.54 o 
  -1   9  -2      143.87      128.09     22.39 o 
   1   9  -2      295.18      303.71     43.68 o 
   3   9  -2      236.00      277.83     33.92 o 
   5   9  -2       89.01      137.12     70.24 o 
   7   9  -2      268.93      238.47     45.15 o 
   9   9  -2       18.07       33.87     39.02 o 
  11   9  -2      250.57      243.71     49.71 o 
  13   9  -2      118.49      104.77     71.15 o 
  15   9  -2       28.76       43.75     33.07 o 
  17   9  -2       11.44       33.47     34.79 o 
  -8  10  -2      270.83      319.94     40.40 o 
  -6  10  -2      438.78      464.70     38.12 o 
  -4  10  -2       59.25       42.87     18.43 o 
  -2  10  -2      580.28      552.17     34.08 o 
   0  10  -2     1418.89     1427.29     49.52 o 
   2  10  -2      891.51      813.87     86.57 o 
   4  10  -2     1151.23     1105.26     66.52 o 
   6  10  -2       24.05      117.50     37.97 o 
   8  10  -2      211.28      229.91     43.36 o 
  10  10  -2      956.72      966.74     66.14 o 
  12  10  -2      956.80      923.70     67.31 o 
  14  10  -2     1872.76     1938.46     98.34 o 
  16  10  -2       79.07       79.28     34.27 o 
  -7  11  -2      290.52      229.21     21.98 o 
  -5  11  -2       62.97       44.61     25.71 o 
  -3  11  -2      192.10      141.44     29.66 o 
  -1  11  -2      533.28      550.71     34.98 o 
   1  11  -2      214.04      224.30     33.67 o 
   3  11  -2      128.53       32.29     62.54 o 
   5  11  -2      100.02       50.36     24.15 o 
   7  11  -2      180.23      160.01     45.91 o 
   9  11  -2       84.47       89.00     35.33 o 
  11  11  -2       92.61      111.86     33.85 o 
  13  11  -2       33.78       52.13     32.25 o 
  15  11  -2       15.06       38.20     23.28 o 
  -8  12  -2     3293.55     2807.80    155.22 o 
  -6  12  -2     1971.76     1949.34     79.41 o 
  -4  12  -2     1451.70     1600.21     63.27 o 
  -2  12  -2     3361.58     3794.77     99.33 o 
   0  12  -2     5785.24     6080.09    203.79 o 
   2  12  -2     2646.61     2844.59    100.21 o 
   4  12  -2     3246.20     3506.29    120.27 o 
   6  12  -2     1324.57     1079.81     82.08 o 
   8  12  -2      408.37      499.45     69.18 o 
  10  12  -2     1317.44     1150.58     88.24 o 
  12  12  -2     1762.86     2024.32    101.67 o 
  14  12  -2      345.30      388.02     40.95 o 
  -7  13  -2      569.00      612.70     51.33 o 
  -5  13  -2     3059.58     3098.66    142.29 o 
  -3  13  -2     1097.00     1243.36     70.38 o 
  -1  13  -2     3162.16     3121.62    110.04 o 
   1  13  -2     2007.64     1826.16     76.80 o 
   3  13  -2     2250.30     2380.82     95.23 o 
   5  13  -2     2169.97     2456.88    187.35 o 
   7  13  -2     2742.50     2841.61    123.62 o 
   9  13  -2      847.73     1062.49    131.46 o 
  11  13  -2     1650.13     1655.09    419.27 o 
  13  13  -2      465.12      338.38     88.02 o 
  -4  14  -2      661.75      617.07     58.65 o 
  -2  14  -2      101.55       85.28     25.03 o 
   0  14  -2       56.98       59.81     23.05 o 
   2  14  -2       38.32      123.57     67.11 o 
   4  14  -2      150.58      195.04     67.87 o 
   6  14  -2       35.71       10.74     47.24 o 
   8  14  -2       36.86       58.17     51.04 o 
  10  14  -2      119.08       76.90     25.98 o 
  -3  15  -2     1115.79     1011.06     81.65 o 
  -1  15  -2       68.45       78.04     34.69 o 
   1  15  -2       97.41       18.63     38.69 o 
   3  15  -2      393.82      339.81     63.30 o 
   5  15  -2      536.41      504.63     90.01 o 
   7  15  -2      571.36      704.99     94.01 o 
   9  15  -2      634.38      702.05    100.85 o 
  -2  16  -2        4.61       22.24     26.99 o 
   0  16  -2      100.78       11.98     30.61 o 
   2  16  -2       15.99       54.27     56.56 o 
   4  16  -2      341.07      380.49     65.49 o 
   6  16  -2       79.06      151.04     67.20 o 
 -13   1  -1     1226.23     1152.33     69.81 o 
 -11   1  -1      894.49      877.51     63.35 o 
  -9   1  -1     3757.54     3575.93     88.49 o 
  -7   1  -1     7768.73     6356.35    107.98 o 
  -5   1  -1     3250.10     3091.87    131.27 o 
  -3   1  -1      182.30      139.22     20.85 o 
  -1   1  -1      848.07      797.00     30.42 o 
   3   1  -1     7552.58     7577.68    215.20 o 
   5   1  -1     3953.04     3540.77     68.92 o 
   7   1  -1     7338.49     7027.97    132.40 o 
   9   1  -1     8337.36     8309.47    122.77 o 
  11   1  -1     3753.34     3678.04    122.43 o 
  13   1  -1     7369.09     7938.90    190.77 o 
  15   1  -1      633.82      546.04     97.90 o 
  17   1  -1       11.08       63.87     40.95 o 
  19   1  -1     1449.16     1384.98     89.14 o 
 -12   2  -1      462.14      373.60     54.82 o 
 -10   2  -1       22.48       66.09     41.42 o 
  -8   2  -1      713.56      611.49     39.31 o 
  -6   2  -1      123.92       63.95     23.22 o 
  -4   2  -1     5352.47     5286.09     80.13 o 
  -2   2  -1    98868.34    83074.63   1249.44 o 
   0   2  -1       14.44        1.06      5.69 o 
   2   2  -1     2935.96     3130.24     49.14 o 
   4   2  -1      772.67      912.94     68.77 o 
   6   2  -1     8425.09     9205.69    191.15 o 
   8   2  -1     3042.55     3480.37     77.71 o 
  10   2  -1      611.12      716.56     56.77 o 
  12   2  -1      948.16     1145.41    108.79 o 
  14   2  -1      743.99      690.59     80.65 o 
  16   2  -1     3225.66     3208.26    144.20 o 
  18   2  -1      277.53      142.76     46.70 o 
 -13   3  -1     1804.31     1675.94     90.20 o 
 -11   3  -1     4145.54     4100.46     90.86 o 
  -9   3  -1     6748.93     6401.40    113.21 o 
  -7   3  -1      864.02      644.39     37.31 o 
  -5   3  -1    11651.95    11846.55    190.35 o 
  -3   3  -1    20026.20    24607.45    277.10 o 
   1   3  -1     6384.69     7287.84    136.49 o 
   3   3  -1    15497.43    15772.85    272.51 o 
   5   3  -1     4144.26     3878.08     73.74 o 
   7   3  -1      106.49       56.38     48.24 o 
   9   3  -1     6051.89     6641.30    310.48 o 
  11   3  -1     6084.34     6486.75    191.96 o 
  13   3  -1     3632.47     3849.67    123.52 o 
  15   3  -1      966.61     1246.44     98.76 o 
  17   3  -1      353.04      259.55     59.22 o 
  19   3  -1     1257.73     1385.34     89.42 o 
 -14   4  -1     2435.31     2193.11    134.50 o 
 -12   4  -1     5751.97     6201.22    255.78 o 
 -10   4  -1     6255.62     6927.43    110.18 o 
  -8   4  -1     2688.05     2907.03     79.06 o 
  -6   4  -1      108.04       52.59     23.22 o 
  -4   4  -1     8723.47     9385.49    154.49 o 
   0   4  -1    17073.29    16531.35    189.37 o 
   2   4  -1     4087.46     3920.70     99.28 o 
   4   4  -1     3207.15     2847.61     60.04 o 
   6   4  -1     4852.37     4606.37     95.02 o 
   8   4  -1     3371.30     3361.00    106.84 o 
  10   4  -1     9257.50    10155.24    162.50 o 
  12   4  -1     2968.62     3231.31     95.92 o 
  14   4  -1     3838.74     3651.10    116.11 o 
  16   4  -1     1579.33     1534.68     81.87 o 
  18   4  -1      437.04      402.68     50.13 o 
 -13   5  -1      636.31      518.12     60.36 o 
 -11   5  -1      158.35      139.82     44.48 o 
  -9   5  -1      616.21      531.00     51.09 o 
  -7   5  -1      469.66      321.39     31.50 o 
  -5   5  -1     6941.79     7243.52     93.32 o 
  -3   5  -1     1464.92     1358.35     41.01 o 
  -1   5  -1     1860.48     1782.00     56.03 o 
   1   5  -1      840.15      704.03     27.31 o 
   3   5  -1     1603.83     1514.00     47.45 o 
   5   5  -1      121.32       87.02     23.20 o 
   7   5  -1     1268.53     1323.83     88.49 o 
   9   5  -1      230.86      214.45     38.50 o 
  11   5  -1      219.16      230.60     42.30 o 
  13   5  -1      370.38      332.42     41.11 o 
  15   5  -1       77.79       94.97     38.16 o 
  17   5  -1       61.79       80.30     61.17 o 
 -14   6  -1      399.89      383.34     51.23 o 
 -12   6  -1      680.34      723.43     60.93 o 
 -10   6  -1      726.95      798.81     62.54 o 
  -8   6  -1      367.28      388.34     61.78 o 
  -6   6  -1     3815.01     4226.93     94.38 o 
  -4   6  -1     6510.66     6545.90     88.89 o 
  -2   6  -1    16988.07    18567.82    396.74 o 
   0   6  -1     4705.70     4519.23    125.61 o 
   2   6  -1     3596.67     3682.11     77.95 o 
   4   6  -1       28.43       60.02     18.81 o 
   6   6  -1     1372.04     1350.77     52.66 o 
   8   6  -1      821.42      822.75     70.29 o 
  10   6  -1     1244.07     1262.42     65.67 o 
  12   6  -1     1286.70     1298.13    161.78 o 
  14   6  -1      428.70      346.34     40.19 o 
  16   6  -1      381.39      374.39     54.73 o 
  18   6  -1       62.42       29.63     52.94 o 
 -13   7  -1       64.28        5.89     22.15 o 
 -11   7  -1       28.65       69.20     36.02 o 
  -9   7  -1       27.18      -17.01     28.42 o 
  -7   7  -1      421.86      393.70     42.58 o 
  -5   7  -1     1030.96     1209.96     72.14 o 
  -3   7  -1     5579.83     6012.16    165.48 o 
  -1   7  -1     4999.21     5762.83     81.59 o 
   1   7  -1     1430.15     1589.41    151.42 o 
   3   7  -1      105.69       29.83     20.74 o 
   5   7  -1       94.06       57.65     28.51 o 
   7   7  -1      623.84      613.61     50.72 o 
   9   7  -1       95.65       90.70     46.87 o 
  11   7  -1      580.92      591.35     53.14 o 
  13   7  -1      373.81      381.51     94.05 o 
  15   7  -1        9.03      103.40     35.20 o 
  17   7  -1      251.20      187.63     48.10 o 
 -12   8  -1      837.41      815.82     71.48 o 
 -10   8  -1      615.33      538.18     54.27 o 
  -8   8  -1     1309.22     1412.27     81.55 o 
  -6   8  -1     2392.73     2393.42     71.56 o 
  -4   8  -1     5589.26     5694.41    154.17 o 
  -2   8  -1     8442.16     8708.29    164.10 o 
   0   8  -1      710.25      649.78     37.28 o 
   2   8  -1     2885.05     3030.36     79.81 o 
   4   8  -1     1602.25     1528.77     73.28 o 
   6   8  -1     4601.69     4660.34     96.02 o 
   8   8  -1     2495.60     2627.55     77.11 o 
  10   8  -1      549.65      579.14     42.82 o 
  12   8  -1     1431.41     1392.49     74.11 o 
  14   8  -1       22.02       47.20     26.64 o 
  16   8  -1     1390.09     1324.96     90.25 o 
 -11   9  -1      955.77      920.85     71.95 o 
  -9   9  -1     3123.45     2914.64    114.16 o 
  -7   9  -1     9219.15     9300.17    272.13 o 
  -5   9  -1     4210.71     4342.21    102.37 o 
  -3   9  -1     7722.45     7877.00    114.76 o 
  -1   9  -1     5288.91     5608.41     94.23 o 
   1   9  -1    15890.04    17115.61    287.51 o 
   3   9  -1     3420.49     3330.00     62.90 o 
   5   9  -1     8054.48     8424.23    179.47 o 
   7   9  -1     4999.97     4822.50    102.41 o 
   9   9  -1     3616.01     3568.46    161.54 o 
  11   9  -1     2637.99     2655.33    106.43 o 
  13   9  -1     2656.98     2799.97    183.07 o 
  15   9  -1       61.41       97.30     32.60 o 
 -10  10  -1      207.73      267.76     62.35 o 
  -8  10  -1      810.22      793.30     65.78 o 
  -6  10  -1       24.75       31.65     28.90 o 
  -4  10  -1      247.61      207.81     24.05 o 
  -2  10  -1      462.68      494.47     33.04 o 
   0  10  -1       97.54       90.11     34.61 o 
   2  10  -1      195.27      201.32     61.40 o 
   4  10  -1      444.59      283.93     36.21 o 
   6  10  -1      880.24      891.27     82.81 o 
   8  10  -1     1165.82     1229.45     57.35 o 
  10  10  -1      182.80      255.84     42.38 o 
  12  10  -1      399.06      500.42     58.79 o 
  14  10  -1        1.26        3.54     21.91 o 
  -9  11  -1     1508.94     1401.34     92.10 o 
  -7  11  -1     1668.36     1737.91     97.43 o 
  -5  11  -1      265.14      271.14     26.47 o 
  -3  11  -1      237.08      269.20     56.79 o 
  -1  11  -1     1233.21     1278.16     53.63 o 
   1  11  -1     1161.05     1130.08     50.91 o 
   3  11  -1      989.81     1006.55    163.54 o 
   5  11  -1      896.49      816.15     59.12 o 
   7  11  -1     1877.99     1903.56     94.83 o 
   9  11  -1      696.71      828.73     56.29 o 
  11  11  -1      856.41      993.00     59.41 o 
  13  11  -1     1073.07     1251.69    113.11 o 
  -6  12  -1     1046.87      924.48     88.16 o 
  -4  12  -1       28.03       87.47     32.05 o 
  -2  12  -1     1181.50     1133.51     69.34 o 
   0  12  -1      130.51      147.39     27.36 o 
   2  12  -1      187.65      203.55     35.13 o 
   4  12  -1      262.48      211.19     48.86 o 
   6  12  -1      736.09      755.22     53.96 o 
   8  12  -1      421.60      453.77     88.40 o 
  10  12  -1      122.29      156.94     46.09 o 
  12  12  -1       36.17       48.03     24.71 o 
  -7  13  -1      303.60      331.16     43.53 o 
  -5  13  -1      182.53      154.24     67.15 o 
  -3  13  -1       46.84       60.33     26.04 o 
  -1  13  -1     1571.80     1554.65     70.32 o 
   1  13  -1      401.70      455.05     44.50 o 
   3  13  -1      529.85      489.70     81.93 o 
   5  13  -1      113.11       56.56     50.47 o 
   7  13  -1      156.26      237.44     78.04 o 
   9  13  -1       54.53       63.00     30.11 o 
  11  13  -1      663.93      800.18    152.32 o 
  -6  14  -1      529.58      514.51     63.11 o 
  -4  14  -1      623.15      590.27     69.58 o 
  -2  14  -1     1110.55     1216.04     63.49 o 
   0  14  -1     1466.81     1652.75    117.29 o 
   2  14  -1      612.69      709.08     78.89 o 
   4  14  -1     1145.57     1197.36     96.38 o 
   6  14  -1     1045.74     1095.46    103.80 o 
   8  14  -1      343.18      455.96     85.74 o 
  10  14  -1      213.22      195.92     65.30 o 
  -5  15  -1      144.06      134.40     44.01 o 
  -3  15  -1       50.28       36.78     29.18 o 
  -1  15  -1      228.76      317.85     63.40 o 
   1  15  -1       49.55      149.52     58.74 o 
   3  15  -1       25.44       11.98     41.82 o 
   5  15  -1       19.68      117.86     68.53 o 
   7  15  -1        2.79       74.04     51.33 o 
   9  15  -1       25.40      127.08     75.57 o 
  -2  16  -1      251.92      181.26     46.57 o 
   0  16  -1     1565.05     1525.85    123.95 o 
   2  16  -1      893.49      954.79     97.14 o 
   4  16  -1     1014.30      983.78    100.85 o 
   6  16  -1      870.02      962.20    108.17 o 
 -12   0   0     9960.60    10937.04    186.30 o 
 -10   0   0    18504.82    20218.95    479.82 o 
  -8   0   0     9241.34     9480.86    170.24 o 
  -6   0   0     4049.22     3500.35    110.45 o 
   4   0   0    30232.34    26728.80    430.39 o 
   6   0   0     4090.25     3775.33    119.67 o 
   8   0   0     9253.56     9635.79    181.26 o 
  10   0   0    18516.72    20267.81    373.65 o 
  12   0   0     9960.16    10688.96    259.01 o 
  14   0   0     4500.49     4761.29    200.27 o 
  16   0   0      187.17      171.00     82.31 o 
  18   0   0      685.74     1104.49    111.11 o 
 -13   1   0      990.88     1045.81     56.18 o 
 -11   1   0     3392.12     3464.10    100.74 o 
  -9   1   0     3018.26     3008.97     82.30 o 
  -7   1   0     1152.41     1020.60     43.06 o 
  -5   1   0     2772.33     2511.99     58.08 o 
  -3   1   0     8859.56    10178.49    128.87 o 
   3   1   0     8855.41     9795.45    174.66 o 
   5   1   0     2760.13     2535.62     59.64 o 
   7   1   0     1145.77     1149.32     58.05 o 
   9   1   0     3015.19     2972.97     93.49 o 
  11   1   0     3390.90     3204.08    104.69 o 
  13   1   0      991.70      999.16    102.61 o 
  15   1   0     2337.14     2322.05    132.84 o 
  17   1   0      189.41       84.01     36.66 o 
 -14   2   0      501.51      494.65     60.07 o 
 -12   2   0      483.47      483.58     40.90 o 
 -10   2   0      735.90      800.88     53.47 o 
  -8   2   0      105.79       80.11     32.48 o 
  -6   2   0     1489.04     1165.19     44.23 o 
  -4   2   0    23826.99    24797.39    383.15 o 
  -2   2   0      321.18      297.96     23.27 o 
   2   2   0      326.29      280.64     37.83 o 
   4   2   0    23850.87    24745.41    293.42 o 
   6   2   0     1514.83     1215.42     52.49 o 
   8   2   0      116.73       69.00     37.83 o 
  10   2   0      747.40      855.72     58.25 o 
  12   2   0      490.36      470.40     69.34 o 
  14   2   0      503.66      541.35     56.21 o 
  16   2   0      375.52      337.54     52.89 o 
  18   2   0      432.91      491.95    110.88 o 
 -13   3   0      918.05      953.93     79.08 o 
 -11   3   0     1060.73      883.95     80.60 o 
  -9   3   0      241.71      104.92     32.46 o 
  -7   3   0      942.93      526.86    101.94 o 
  -5   3   0     1248.30     1423.40     80.22 o 
  -3   3   0    12150.45    12452.88    358.34 o 
  -1   3   0     2222.79     2516.14     50.85 o 
   1   3   0     2241.30     2530.56     48.33 o 
   3   3   0    12152.53    12316.84    163.96 o 
   5   3   0     1227.25     1477.86     65.73 o 
   7   3   0      922.77      533.53     36.10 o 
   9   3   0      237.49      159.76     41.99 o 
  11   3   0     1064.46     1058.41    128.51 o 
  13   3   0      927.84      871.49     69.92 o 
  15   3   0     1094.96     1350.29    170.85 o 
  17   3   0       68.80       48.80     46.48 o 
 -14   4   0      687.29      699.67     81.55 o 
 -12   4   0      360.25      327.36     68.82 o 
 -10   4   0      719.01      844.22     56.28 o 
  -8   4   0     2897.22     3016.77     84.11 o 
  -6   4   0     4413.75     4561.83     94.76 o 
  -4   4   0      343.82      334.28     62.73 o 
  -2   4   0    17673.20    19158.20    221.54 o 
   0   4   0      101.91       55.27     18.70 o 
   2   4   0    17670.47    18865.35    314.67 o 
   4   4   0      343.91      306.57     29.85 o 
   6   4   0     4412.22     4599.13     96.33 o 
   8   4   0     2897.06     3085.77     90.30 o 
  10   4   0      719.76      764.72     63.90 o 
  12   4   0      361.86      424.51     62.01 o 
  14   4   0      688.34      635.02     52.88 o 
  16   4   0       19.19       60.26     32.69 o 
  18   4   0      161.66      183.39    122.38 o 
 -15   5   0     1190.33     1128.25     82.41 o 
 -13   5   0     2736.76     2606.77    115.68 o 
 -11   5   0     2728.61     2794.29     88.43 o 
  -9   5   0     2575.13     2803.94     99.57 o 
  -7   5   0    14923.88    15998.33    293.99 o 
  -5   5   0     9819.28     9765.09    166.74 o 
  -3   5   0    21710.48    23332.33    374.88 o 
  -1   5   0     1035.82      863.25     41.92 o 
   1   5   0     1052.09      884.78     48.83 o 
   3   5   0    21730.12    23317.66    416.89 o 
   5   5   0     9789.49     9781.08    166.66 o 
   7   5   0    14892.57    15699.02    285.78 o 
   9   5   0     2559.12     2576.35     77.88 o 
  11   5   0     2729.48     2826.91     93.07 o 
  13   5   0     2739.28     3017.77    144.66 o 
  15   5   0     1192.59     1278.65    104.99 o 
  17   5   0     1670.30     1735.08     94.72 o 
 -14   6   0      177.34      109.59     37.74 o 
 -12   6   0      294.85      362.62     49.24 o 
 -10   6   0      293.75      300.00     35.91 o 
  -8   6   0     1583.07     1848.06    167.10 o 
  -6   6   0     3173.52     3591.47     89.86 o 
  -4   6   0     1238.95     1368.80     43.60 o 
  -2   6   0     6353.17     6627.65    118.88 o 
   0   6   0      124.87      185.21     24.60 o 
   2   6   0     6347.26     6350.25    114.21 o 
   4   6   0     1240.37     1489.20     46.52 o 
   6   6   0     3171.86     3480.53     86.57 o 
   8   6   0     1581.47     1717.82     60.59 o 
  10   6   0      295.79      404.20     47.58 o 
  12   6   0      294.30      310.80     35.29 o 
  14   6   0      178.90      162.10     56.89 o 
  16   6   0        1.82        8.12     33.88 o 
 -13   7   0      613.43      541.32     62.64 o 
 -11   7   0     1999.08     1898.64    108.55 o 
  -9   7   0     1072.41     1038.48     70.96 o 
  -7   7   0     2237.13     2193.28     63.42 o 
  -5   7   0     3443.32     3305.00     83.00 o 
  -3   7   0     4069.62     4185.44     71.95 o 
  -1   7   0     4016.62     4058.74     99.47 o 
   1   7   0     4024.83     4235.80     74.08 o 
   3   7   0     4073.94     4131.62     83.22 o 
   5   7   0     3439.15     3314.28     85.36 o 
   7   7   0     2233.48     2168.34     68.19 o 
   9   7   0     1072.87     1070.45     74.42 o 
  11   7   0     2001.33     1958.44     81.55 o 
  13   7   0      614.23      627.86     89.49 o 
  15   7   0     1210.02     1281.86     77.32 o 
  17   7   0       60.10       84.69     67.39 o 
 -12   8   0     1795.44     1738.39    130.60 o 
 -10   8   0     1933.91     2192.54    114.25 o 
  -8   8   0     5195.24     5250.39    117.20 o 
  -6   8   0     2234.70     2321.52     80.75 o 
  -4   8   0     1702.75     1545.42     84.17 o 
  -2   8   0     5581.81     5150.17    109.30 o 
   0   8   0    25116.98    26762.74    443.92 o 
   2   8   0     5557.59     5036.55    113.39 o 
   4   8   0     1691.44     1517.00     54.64 o 
   6   8   0     2224.51     2293.99     67.34 o 
   8   8   0     5196.03     5391.21    111.59 o 
  10   8   0     1942.93     2220.59     87.84 o 
  12   8   0     1802.63     2002.51    112.54 o 
  14   8   0      812.69      887.21     61.58 o 
  16   8   0      102.25      169.86     67.01 o 
 -11   9   0      103.51      140.96     33.55 o 
  -9   9   0      177.21      207.59     50.85 o 
  -7   9   0       62.88       74.36     31.29 o 
  -5   9   0      445.69      457.17     52.85 o 
  -3   9   0       93.37       32.98     31.84 o 
  -1   9   0        7.20       21.07     24.95 o 
   1   9   0        7.01       59.56     39.59 o 
   3   9   0       90.52      101.61     74.90 o 
   5   9   0      444.59      556.68     70.36 o 
   7   9   0       61.77      103.86     43.68 o 
   9   9   0      176.96      196.09     28.20 o 
  11   9   0      102.36      130.14     31.58 o 
  13   9   0      146.77      151.44     70.58 o 
  15   9   0        1.44      269.75    111.97 o 
 -10  10   0      595.81      716.49     75.38 o 
  -8  10   0      283.82      293.23     43.25 o 
  -6  10   0      164.86      174.71     53.75 o 
  -4  10   0      120.88      166.53     45.05 o 
  -2  10   0       26.38       25.10     33.41 o 
   0  10   0    11764.93    12823.90    255.64 o 
   2  10   0       21.91       18.71     28.86 o 
   4  10   0      115.48      113.84     75.99 o 
   6  10   0      165.50      228.49     49.42 o 
   8  10   0      283.67      278.49     37.34 o 
  10  10   0      596.98      632.45     70.58 o 
  12  10   0      697.01      589.81    108.26 o 
  14  10   0      308.45      328.78     92.48 o 
  -9  11   0      147.76      175.94     40.02 o 
  -7  11   0      117.81      137.63     46.67 o 
  -5  11   0       35.56       25.44     20.59 o 
  -3  11   0      154.99      109.92     24.45 o 
  -1  11   0      166.01       75.19     42.39 o 
   1  11   0      169.41      121.17     60.93 o 
   3  11   0      157.44      194.85     43.09 o 
   5  11   0       37.65      148.28     79.75 o 
   7  11   0      117.43      119.55     39.39 o 
   9  11   0      148.30      143.72     37.70 o 
  11  11   0       17.56       20.20     21.32 o 
  13  11   0        0.65       92.58     69.48 o 
  -8  12   0     1718.52     1371.59     93.24 o 
  -6  12   0     2893.65     2746.86     98.62 o 
  -4  12   0     1364.82     1475.28    147.33 o 
  -2  12   0     5627.91     6172.46    181.27 o 
   0  12   0     5320.23     5767.83    117.70 o 
   2  12   0     5631.96     6028.88    184.33 o 
   4  12   0     1373.17     1376.24     96.29 o 
   6  12   0     2898.84     2823.20    164.25 o 
   8  12   0     1717.36     1595.75    110.86 o 
  10  12   0     1301.70     1336.26    120.71 o 
  12  12   0      718.58      719.73    105.22 o 
  -7  13   0     2335.43     2243.95     84.08 o 
  -5  13   0     2199.63     2367.15    120.72 o 
  -3  13   0     3267.82     3197.63    114.13 o 
  -1  13   0     2036.15     1974.83     83.79 o 
   1  13   0     2043.81     2231.32    132.22 o 
   3  13   0     3278.76     3135.54    176.22 o 
   5  13   0     2200.87     2524.65    199.80 o 
   7  13   0     2332.05     2435.30    170.05 o 
   9  13   0     1016.69     1132.46    132.12 o 
  11  13   0      479.90      478.01     92.77 o 
  -8  14   0        1.58       27.56     23.10 o 
  -6  14   0       36.88       14.35     26.80 o 
  -4  14   0      100.13       62.82     25.83 o 
  -2  14   0       42.19      123.47     58.65 o 
   0  14   0       76.67      115.87     52.28 o 
   2  14   0       41.86      102.66     66.35 o 
   4  14   0      101.21       62.26     50.95 o 
   6  14   0       35.97      -41.35     46.38 o 
   8  14   0        1.57       52.28     58.93 o 
  10  14   0      128.56      172.04     83.26 o 
  -7  15   0      482.45      495.60     55.13 o 
  -5  15   0     1423.53     1305.43    101.42 o 
  -3  15   0       61.50       31.46     35.17 o 
  -1  15   0      154.53      190.10     60.83 o 
   1  15   0      161.59      126.61     48.29 o 
   3  15   0       67.60       74.42     63.21 o 
   5  15   0     1422.13     1487.45    146.00 o 
   7  15   0      483.95      345.99     73.76 o 
  -4  16   0      100.23      123.09     39.92 o 
  -2  16   0        7.52       -1.43     39.54 o 
   0  16   0       43.02       83.64     56.65 o 
   2  16   0        6.86       59.03     45.53 o 
   4  16   0       99.44      105.32     52.28 o 
   6  16   0       58.54       75.76     49.71 o 
 -13   1   1     7359.69     7976.05    186.57 o 
 -11   1   1     3744.60     3703.55     92.80 o 
  -9   1   1     8350.61     8258.10    191.34 o 
  -7   1   1     7371.97     7074.30    129.27 o 
  -5   1   1     3986.99     3656.51     68.82 o 
  -3   1   1     7577.72     7533.49    234.78 o 
   1   1   1      867.30      808.41     16.14 o 
   3   1   1      175.77      180.08     28.04 o 
   5   1   1     3227.16     3072.74     63.85 o 
   7   1   1     7715.53     6587.13    155.31 o 
   9   1   1     3727.08     3478.15    101.51 o 
  11   1   1      902.68     1020.27     97.43 o 
  13   1   1     1235.49     1303.75     72.77 o 
  15   1   1      929.74     1012.07     87.21 o 
  17   1   1      247.34      165.77     46.15 o 
 -14   2   1      745.19      742.16     76.71 o 
 -12   2   1      948.89     1214.65     60.36 o 
 -10   2   1      603.16      633.44     43.36 o 
  -8   2   1     3036.89     3556.21    125.99 o 
  -6   2   1     8427.62     9250.45    129.75 o 
  -4   2   1      768.81      834.92     35.29 o 
  -2   2   1     2931.09     3262.70     50.23 o 
   0   2   1       15.15       -9.89     23.00 o 
   2   2   1    98874.18    83893.49   1703.31 o 
   4   2   1     5359.75     5260.69    110.73 o 
   6   2   1      131.10       67.94     30.70 o 
   8   2   1      722.72      661.22     50.67 o 
  10   2   1       23.73      107.93     43.73 o 
  12   2   1      465.19      461.88     75.35 o 
  14   2   1      253.33      231.24     40.54 o 
  16   2   1       75.14      150.55     43.32 o 
 -13   3   1     3631.94     4078.16    138.39 o 
 -11   3   1     6082.59     6515.93    154.57 o 
  -9   3   1     6054.89     6863.86    145.98 o 
  -7   3   1      111.97       74.76     36.36 o 
  -5   3   1     4148.66     3882.11     98.57 o 
  -3   3   1    15505.75    15142.99    180.14 o 
  -1   3   1     6388.91     7110.64     95.29 o 
   3   3   1    20037.33    23609.34    342.33 o 
   5   3   1    11645.87    11569.05    187.68 o 
   7   3   1      855.19      575.90     74.23 o 
   9   3   1     6738.19     6474.00    117.33 o 
  11   3   1     4143.92     4399.37    123.23 o 
  13   3   1     1804.64     1753.81    139.58 o 
  15   3   1      767.25      803.36     89.78 o 
  17   3   1      126.80      111.53     42.94 o 
 -14   4   1     3852.46     3774.19    155.41 o 
 -12   4   1     2964.62     3153.82     86.31 o 
 -10   4   1     9236.96     9898.40    182.78 o 
  -8   4   1     3345.56     3371.91    122.28 o 
  -6   4   1     4851.60     4875.36     98.40 o 
  -4   4   1     3223.95     2891.97     97.19 o 
  -2   4   1     4094.18     3857.73     63.58 o 
   0   4   1    17072.08    16466.96    196.24 o 
   4   4   1     8725.49     9187.43    151.73 o 
   6   4   1      121.91      117.93     30.94 o 
   8   4   1     2714.80     2710.51     76.69 o 
  10   4   1     6258.23     6787.72    139.77 o 
  12   4   1     5754.15     5897.49    182.81 o 
  14   4   1     2433.95     2598.51    119.55 o 
  16   4   1     2020.59     2164.97    117.51 o 
 -15   5   1       77.77      102.94     37.45 o 
 -13   5   1      370.42      308.06     45.34 o 
 -11   5   1      218.81      214.71     55.65 o 
  -9   5   1      230.42      251.30     40.16 o 
  -7   5   1     1268.68     1300.30     49.56 o 
  -5   5   1      121.43       87.04     21.97 o 
  -3   5   1     1602.80     1564.91     45.54 o 
  -1   5   1      838.56      728.47     44.96 o 
   1   5   1     1857.97     1694.72    174.28 o 
   3   5   1     1463.35     1242.11     40.73 o 
   5   5   1     6940.43     7256.49     94.62 o 
   7   5   1      468.17      403.58     38.61 o 
   9   5   1      615.99      551.63     46.43 o 
  11   5   1      158.29      172.42     76.75 o 
  13   5   1      636.03      579.47     53.11 o 
  15   5   1      221.51      266.03    113.40 o 
  17   5   1      496.67      470.98     85.83 o 
 -14   6   1      433.61      372.69     56.18 o 
 -12   6   1     1278.82     1348.68     76.90 o 
 -10   6   1     1230.21     1281.94     82.12 o 
  -8   6   1      806.86      717.74     44.94 o 
  -6   6   1     1367.58     1294.88     49.22 o 
  -4   6   1       33.20        2.45     22.74 o 
  -2   6   1     3590.15     3716.86     76.53 o 
   0   6   1     4688.76     4453.06     91.35 o 
   2   6   1    16982.73    18347.25    234.68 o 
   4   6   1     6493.85     6490.02     88.89 o 
   6   6   1     3819.87     4358.06     98.60 o 
   8   6   1      375.19      360.20     36.80 o 
  10   6   1      733.40      766.05     54.66 o 
  12   6   1      680.90      808.73     69.01 o 
  14   6   1      404.06      394.77     45.99 o 
  16   6   1      102.76      110.50     30.37 o 
 -13   7   1      377.13      273.18     46.96 o 
 -11   7   1      580.00      534.76     57.41 o 
  -9   7   1       98.84      109.78     38.53 o 
  -7   7   1      623.17      637.36     39.28 o 
  -5   7   1       87.67      115.84     42.81 o 
  -3   7   1       97.14       64.29     28.15 o 
  -1   7   1     1421.42     1548.98     47.14 o 
   1   7   1     5002.79     5800.32     91.69 o 
   3   7   1     5594.60     6365.69    108.38 o 
   5   7   1     1037.67     1270.80     97.33 o 
   7   7   1      421.16      443.31     36.73 o 
   9   7   1       23.97       37.79     40.11 o 
  11   7   1       30.24       20.88     29.30 o 
  13   7   1       66.15       75.81     35.51 o 
  15   7   1        5.72       38.64     37.26 o 
 -14   8   1       20.11       40.59     26.90 o 
 -12   8   1     1432.87     1369.30     92.58 o 
 -10   8   1      547.85      656.14     56.27 o 
  -8   8   1     2499.98     2513.14     71.80 o 
  -6   8   1     4602.65     4444.37     88.43 o 
  -4   8   1     1601.20     1533.58     53.58 o 
  -2   8   1     2874.57     3254.73    118.05 o 
   0   8   1      705.61      654.10     52.75 o 
   2   8   1     8438.43     9097.33    183.28 o 
   4   8   1     5588.80     5883.49    131.27 o 
   6   8   1     2386.19     2321.52     72.50 o 
   8   8   1     1311.98     1331.72     55.44 o 
  10   8   1      616.25      668.97     50.47 o 
  12   8   1      837.98      830.63     55.54 o 
  14   8   1      672.56      696.10     96.05 o 
 -13   9   1     2653.50     2414.20    127.65 o 
 -11   9   1     2644.26     2441.38    133.36 o 
  -9   9   1     3620.18     3864.01    128.70 o 
  -7   9   1     5006.90     4886.76    101.67 o 
  -5   9   1     8045.78     8576.26    181.92 o 
  -3   9   1     3402.05     3169.85    100.37 o 
  -1   9   1    15886.90    17556.77    304.35 o 
   1   9   1     5290.79     5420.60    104.48 o 
   3   9   1     7742.43     8184.13    151.46 o 
   5   9   1     4228.56     4579.58     83.22 o 
   7   9   1     9206.17     9091.42    197.98 o 
   9   9   1     3109.29     2936.53     90.42 o 
  11   9   1      956.50      979.84     58.54 o 
  13   9   1     1056.66      918.39     59.99 o 
  15   9   1      854.75      819.91    106.46 o 
 -12  10   1      399.16      402.54     53.89 o 
 -10  10   1      182.98      194.28     43.06 o 
  -8  10   1     1166.00     1346.49     72.71 o 
  -6  10   1      881.14      935.11     61.69 o 
  -4  10   1      446.11      397.41     67.39 o 
  -2  10   1      196.10       76.60     36.45 o 
   0  10   1       98.15       94.96     30.76 o 
   2  10   1      462.17      501.19     86.02 o 
   4  10   1      246.76      111.97     42.72 o 
   6  10   1       24.15       32.37     24.10 o 
   8  10   1      809.01      784.60     72.83 o 
  10  10   1      206.95      240.33     74.95 o 
  12  10   1       25.61       88.88     45.29 o 
  14  10   1       94.70       54.18     60.55 o 
 -11  11   1      855.72      803.09     65.78 o 
  -9  11   1      701.24      845.38     70.62 o 
  -7  11   1     1882.71     1753.31    132.31 o 
  -5  11   1      905.58      936.73     61.69 o 
  -3  11   1      988.78      945.68     49.03 o 
  -1  11   1     1169.90     1070.12     54.20 o 
   1  11   1     1225.34     1389.77     70.39 o 
   3  11   1      241.35      236.91     51.98 o 
   5  11   1      272.04      240.19     73.57 o 
   7  11   1     1660.80     1692.23    103.13 o 
   9  11   1     1506.05     1554.82     95.61 o 
  11  11   1      132.89      176.89     65.68 o 
  13  11   1      243.56      194.38     91.34 o 
 -10  12   1      118.65      138.77     40.78 o 
  -8  12   1      418.78      418.51     47.15 o 
  -6  12   1      740.84      587.80     56.56 o 
  -4  12   1      269.00      220.29     33.79 o 
  -2  12   1      190.08      150.33     30.68 o 
   0  12   1      131.63       83.57     30.01 o 
   2  12   1     1182.19     1303.24     98.76 o 
   4  12   1       25.96       74.14     55.51 o 
   6  12   1     1041.63     1006.11    113.59 o 
   8  12   1       51.95       53.98     50.71 o 
  10  12   1      211.92      217.00     86.78 o 
  12  12   1      139.87       85.55     66.06 o 
  -7  13   1      155.44      111.74     30.41 o 
  -5  13   1      115.11       53.72     28.23 o 
  -3  13   1      534.06      440.17     43.98 o 
  -1  13   1      402.29      379.73     63.30 o 
   1  13   1     1571.28     1513.02    113.21 o 
   3  13   1       46.84       39.64     53.51 o 
   5  13   1      182.78      117.67     81.08 o 
   7  13   1      303.92      287.05     80.22 o 
   9  13   1      660.48      668.97    110.73 o 
  11  13   1      236.30      267.19     64.06 o 
  -8  14   1      339.69      373.46     56.37 o 
  -6  14   1     1049.51     1025.31     77.94 o 
  -4  14   1     1146.97     1296.88     91.25 o 
  -2  14   1      608.52      709.75     78.23 o 
   0  14   1     1462.71     1540.59    134.97 o 
   2  14   1     1113.48     1263.42    110.16 o 
   4  14   1      614.87      514.61     82.79 o 
   6  14   1      525.39      406.44     88.40 o 
   8  14   1      165.09      271.37     82.69 o 
  -9  15   1       25.37       20.53     23.95 o 
  -7  15   1        2.77       16.92     24.81 o 
  -5  15   1       19.68       44.10     36.02 o 
  -3  15   1       25.44       23.95     35.45 o 
  -1  15   1       49.56      -12.74     39.26 o 
   1  15   1      228.86      303.12     83.55 o 
   3  15   1       50.24       87.73     49.52 o 
   5  15   1      143.92      157.02     54.46 o 
   7  15   1      140.90       83.55     58.08 o 
  -6  16   1      873.29      858.31     79.08 o 
  -4  16   1     1016.76      950.03     87.07 o 
  -2  16   1      887.40      765.83     91.34 o 
   0  16   1     1569.54     1504.94    124.23 o 
   2  16   1      256.33      162.73     47.72 o 
   4  16   1     1860.79     1402.10    134.50 o 
 -14   0   2    17135.22    17141.96    373.07 o 
 -12   0   2     8936.94     9509.75    302.55 o 
 -10   0   2    11491.22    12131.54    328.78 o 
  -8   0   2     4507.79     4139.94    129.36 o 
  -6   0   2      158.05       21.96     48.57 o 
   0   0   2    74337.85    43311.96    649.10 o 
   2   0   2    96712.63    70035.53   1052.21 o 
   4   0   2     7677.80     6719.72    138.20 o 
   6   0   2    31503.92    32921.94    406.25 o 
   8   0   2      360.57      232.30     62.07 o 
  10   0   2     7830.16     8067.26    183.92 o 
  12   0   2     3309.60     3603.29    183.83 o 
  14   0   2     2527.51     2256.70    154.08 o 
  16   0   2      816.88      873.23     93.72 o 
 -13   1   2     2005.50     1927.15     72.96 o 
 -11   1   2     1732.01     1742.11    139.87 o 
  -9   1   2     5975.53     6236.33    100.70 o 
  -7   1   2     1178.30     1050.89     47.80 o 
  -3   1   2     5490.62     5586.53     79.18 o 
  -1   1   2     4442.16     4354.24     55.44 o 
   1   1   2    20192.36    20836.92    509.76 o 
   3   1   2     3570.26     3690.93     61.58 o 
   5   1   2      570.32      637.25     37.71 o 
   7   1   2      511.03      544.42     52.69 o 
   9   1   2     2337.65     2580.21    115.87 o 
  11   1   2     2155.23     2316.07     89.98 o 
  13   1   2      396.10      492.74    108.12 o 
  15   1   2      384.91      373.74     51.39 o 
  17   1   2      165.89      125.20     33.73 o 
 -14   2   2     1206.97     1110.96     94.39 o 
 -12   2   2     4935.93     5053.98    131.66 o 
 -10   2   2      479.58      419.03     39.72 o 
  -8   2   2      842.64      745.88     48.26 o 
  -6   2   2      534.34      453.00     34.33 o 
  -4   2   2      811.46      793.94     43.15 o 
  -2   2   2     2115.53     2361.74     44.20 o 
   0   2   2    12314.75    12579.14    215.10 o 
   2   2   2       32.40       -9.33     16.59 o 
   4   2   2     8697.55     9722.73    158.47 o 
   6   2   2     1335.32     1381.00     49.49 o 
   8   2   2       97.05      100.28     84.31 o 
  10   2   2      160.90      118.64     48.22 o 
  12   2   2      235.32      241.97     43.60 o 
  14   2   2      314.76      227.38     46.29 o 
  16   2   2      178.67      183.53     66.35 o 
 -13   3   2      379.27      469.74     63.97 o 
 -11   3   2     6214.39     6336.64    119.85 o 
  -9   3   2     3963.93     4084.78    147.57 o 
  -7   3   2     3970.99     3664.26    139.34 o 
  -5   3   2      605.44      396.04     31.94 o 
  -3   3   2     2177.77     2576.71     53.84 o 
  -1   3   2     2103.49     2395.13     67.63 o 
   1   3   2     7421.72     7967.41    175.18 o 
   3   3   2     8843.46     9981.96    147.14 o 
   5   3   2      470.64      570.76     41.11 o 
   7   3   2      101.22       65.42     38.71 o 
   9   3   2     2163.14     2025.15     75.25 o 
  11   3   2      726.39      790.01     87.30 o 
  13   3   2      286.59      284.72     42.74 o 
  15   3   2      377.93      388.59     75.47 o 
 -14   4   2      190.83      132.69     66.54 o 
 -12   4   2     3031.78     2953.27     86.31 o 
 -10   4   2       60.62      151.32     51.13 o 
  -8   4   2     1576.60     1751.28    104.70 o 
  -6   4   2     1780.94     1793.83     55.18 o 
  -4   4   2      135.96      106.42     26.51 o 
  -2   4   2      126.04       68.20     20.20 o 
   0   4   2     5374.80     5304.67     85.91 o 
   2   4   2     1519.56     1215.94     53.80 o 
   4   4   2     5736.55     6028.35    138.49 o 
   6   4   2     1420.59     1351.70     49.05 o 
   8   4   2     1194.60     1336.84     55.99 o 
  10   4   2      161.80      260.45     46.82 o 
  12   4   2      284.10      278.73     47.75 o 
  14   4   2      214.63      190.92     85.50 o 
  16   4   2      238.07      206.57     41.90 o 
 -15   5   2     1186.67     1122.74    110.45 o 
 -13   5   2     1589.18     1534.50     93.05 o 
 -11   5   2    11644.01    13208.29    183.92 o 
  -9   5   2     9866.36    10190.45    191.14 o 
  -7   5   2    19679.89    21369.98    211.45 o 
  -5   5   2     7333.31     7396.38    277.98 o 
  -3   5   2      967.40      955.16     37.96 o 
  -1   5   2      202.78      136.68     31.65 o 
   1   5   2     7241.69     6804.22    124.17 o 
   3   5   2    53388.34    55598.63    653.00 o 
   5   5   2       49.37       94.53     48.81 o 
   7   5   2     3532.03     3573.96     75.38 o 
   9   5   2     2213.54     2203.16     70.96 o 
  11   5   2     1523.06     1411.99     65.73 o 
  13   5   2     1403.11     1577.62    241.14 o 
  15   5   2      883.93     1078.67     72.58 o 
 -14   6   2       25.91      110.73     56.94 o 
 -12   6   2      503.21      750.14    119.95 o 
 -10   6   2       69.27       88.19     49.24 o 
  -8   6   2     1622.99     1613.30     83.64 o 
  -6   6   2     3172.46     3255.88     70.56 o 
  -4   6   2      492.73      352.45     31.03 o 
  -2   6   2      396.00      326.30     27.08 o 
   0   6   2      392.10      390.54     39.21 o 
   2   6   2     2020.71     2214.43     60.19 o 
   4   6   2    18870.69    21516.21    547.59 o 
   6   6   2       55.52       52.73     33.56 o 
   8   6   2      316.76      301.81     99.71 o 
  10   6   2        5.84       39.42     42.35 o 
  12   6   2       56.84      114.65    100.61 o 
  14   6   2      254.02      190.85     47.15 o 
 -13   7   2      945.05      977.88     91.44 o 
 -11   7   2     1969.17     2186.27    105.51 o 
  -9   7   2     7844.80     8037.62    178.20 o 
  -7   7   2     2994.66     3055.71     87.92 o 
  -5   7   2     5812.25     5981.66    127.26 o 
  -3   7   2     6206.15     6517.26    188.11 o 
  -1   7   2     6298.76     6746.40     98.53 o 
   1   7   2     9994.45    11221.58    287.39 o 
   3   7   2    14952.64    16174.47    236.78 o 
   5   7   2       90.09       55.90     25.15 o 
   7   7   2      248.59      256.37     44.15 o 
   9   7   2     1549.00     1437.58     53.65 o 
  11   7   2     2828.28     2786.65    143.71 o 
  13   7   2      764.13      731.16     53.27 o 
  15   7   2      206.67      237.44     75.28 o 
 -14   8   2     1437.03     1371.01    101.61 o 
 -12   8   2     4067.85     4503.80    172.23 o 
 -10   8   2     1893.81     1852.92     98.38 o 
  -8   8   2     4479.02     4552.09    117.53 o 
  -6   8   2     6900.27     7209.59    120.43 o 
  -4   8   2     6016.84     6099.76    131.42 o 
  -2   8   2     5773.60     5729.20    174.23 o 
   0   8   2     3573.89     3686.22     96.87 o 
   2   8   2     3506.55     3273.02    146.05 o 
   4   8   2     7227.05     7426.12    102.46 o 
   6   8   2     4004.09     4322.25     77.83 o 
   8   8   2      279.17      219.73     34.93 o 
  10   8   2     1342.79     1475.98     68.94 o 
  12   8   2      511.52      515.07     59.55 o 
  14   8   2      857.76      671.63     96.86 o 
 -13   9   2      118.75       98.47     47.43 o 
 -11   9   2      248.27      175.46     40.11 o 
  -9   9   2       16.85       -7.89     37.83 o 
  -7   9   2      269.57      225.22     52.80 o 
  -5   9   2       89.99       88.34     26.70 o 
  -3   9   2      239.45      150.09     39.92 o 
  -1   9   2      297.01      264.70     36.60 o 
   1   9   2      144.87      174.53     60.79 o 
   3   9   2      581.97      532.51     70.55 o 
   5   9   2       42.05       48.49     19.09 o 
   7   9   2     5099.96     4993.98    362.29 o 
   9   9   2     1235.74     1149.24     55.69 o 
  11   9   2      183.96      258.33     54.84 o 
  13   9   2      111.06      171.19     67.58 o 
 -12  10   2      953.00      921.99     82.12 o 
 -10  10   2      947.43      957.35     77.18 o 
  -8  10   2      211.00      160.54     44.48 o 
  -6  10   2       19.90       80.21     25.05 o 
  -4  10   2     1162.06     1049.84     69.67 o 
  -2  10   2      899.45      840.86     78.84 o 
   0  10   2     1407.05     1358.94     63.92 o 
   2  10   2      573.97      437.77     62.78 o 
   4  10   2       61.72        2.66     62.35 o 
   6  10   2      437.68      468.15     31.98 o 
   8  10   2      268.91      248.13     50.95 o 
  10  10   2      326.79      372.25     51.38 o 
  12  10   2      198.96      151.51     65.78 o 
 -11  11   2       93.96       63.49     34.03 o 
  -9  11   2       85.23      135.35     49.52 o 
  -7  11   2      178.73      201.60     44.01 o 
  -5  11   2       98.15       36.02     36.21 o 
  -3  11   2      124.35       30.54     28.51 o 
  -1  11   2      210.86      145.29     30.65 o 
   1  11   2      533.48      522.01     45.58 o 
   3  11   2      193.69      115.49     45.24 o 
   5  11   2       63.22      143.62     81.84 o 
   7  11   2      291.80      281.73     75.00 o 
   9  11   2       27.14       31.54     15.09 o 
  11  11   2       54.52      167.19     69.86 o 
 -10  12   2     1322.35     1122.55     84.79 o 
  -8  12   2      403.09      420.70     51.61 o 
  -6  12   2     1322.04     1275.87     81.65 o 
  -4  12   2     3237.04     3360.97    121.69 o 
  -2  12   2     2638.63     2906.92    107.41 o 
   0  12   2     5775.82     5989.26    260.63 o 
   2  12   2     3358.59     3559.47    161.59 o 
   4  12   2     1452.67     1627.56    122.14 o 
   6  12   2     1970.10     2351.66    168.81 o 
   8  12   2     3288.24     2838.70    139.82 o 
  10  12   2      445.80      374.22     91.63 o 
  -5  13   2     2169.98     2402.51    177.65 o 
  -3  13   2     2246.40     2624.64    148.85 o 
  -1  13   2     2001.43     2035.04    129.27 o 
   1  13   2     3174.01     3269.75    191.05 o 
   3  13   2     1100.26     1039.86    109.40 o 
   5  13   2     3064.22     3131.26    176.13 o 
   7  13   2      574.28      608.80     91.72 o 
   9  13   2     2237.25     2197.48    168.53 o 
  -8  14   2       37.83        2.85     30.51 o 
  -6  14   2       36.84      -10.17     35.74 o 
  -4  14   2      150.89      154.55     53.80 o 
  -2  14   2       37.38       57.51     49.24 o 
   0  14   2       58.22       57.89     50.76 o 
   2  14   2      101.32      106.65     53.51 o 
   4  14   2      662.23      680.28    101.51 o 
   6  14   2       10.34       43.63     69.77 o 
   8  14   2       10.48       56.75     57.13 o 
  -9  15   2      633.24      605.38     63.87 o 
  -7  15   2      574.84      569.55     73.09 o 
  -5  15   2      538.58      492.93     70.05 o 
  -3  15   2      392.77      376.40     65.87 o 
  -1  15   2       98.99       70.43     66.73 o 
   1  15   2       68.88      135.54     51.90 o 
   3  15   2     1118.65     1416.16    134.02 o 
   5  15   2       78.32      189.15     63.87 o 
   7  15   2      272.03      303.59     78.04 o 
  -6  16   2       79.03       83.26     51.80 o 
  -4  16   2      342.13      383.82     54.56 o 
  -2  16   2       17.15       37.64     39.07 o 
   0  16   2      100.26       95.53     69.77 o 
   2  16   2        4.35       77.56     49.90 o 
   4  16   2       84.07       36.50     47.91 o 
 -13   1   3      851.94      751.99     57.14 o 
 -11   1   3     2009.32     1868.57     71.32 o 
  -9   1   3    11875.62    12893.41    152.94 o 
  -5   1   3    17204.32    16994.43    205.72 o 
  -3   1   3     3638.14     3530.64    114.49 o 
  -1   1   3     1834.67     2002.86     55.94 o 
   1   1   3     2297.09     2052.22     26.49 o 
   3   1   3     7338.95     7743.69    139.01 o 
   5   1   3    21587.53    24729.03    224.22 o 
   7   1   3      141.25       25.91     33.28 o 
   9   1   3      144.55      138.75     55.27 o 
  11   1   3     1183.68     1458.30     74.73 o 
  13   1   3      680.14      716.91     63.08 o 
  15   1   3      579.23      753.58     61.51 o 
 -14   2   3      239.05      106.15     37.31 o 
 -12   2   3      307.21      257.68     69.81 o 
 -10   2   3    13082.07    15498.94    287.31 o 
  -8   2   3     1932.54     1856.06     65.07 o 
  -6   2   3     3999.72     4314.97     79.91 o 
  -4   2   3      538.38      472.02     30.99 o 
  -2   2   3     2976.23     3246.97     58.44 o 
   0   2   3        9.43        5.69     15.64 o 
   2   2   3     6032.51     6615.86    178.89 o 
   4   2   3     7709.46     8511.78    217.48 o 
   6   2   3       78.02        1.04     35.07 o 
   8   2   3     1424.72     1489.97     63.55 o 
  10   2   3      439.22      521.84     67.20 o 
  12   2   3       46.64       82.24     39.78 o 
  14   2   3      160.41       76.37     38.95 o 
  16   2   3       88.92       84.56     39.54 o 
 -15   3   3       50.96       15.59     40.21 o 
 -13   3   3     7670.87     8139.16    196.90 o 
 -11   3   3      416.36      480.08     54.85 o 
  -9   3   3     3925.20     4248.13     87.54 o 
  -7   3   3      599.64      425.79     39.68 o 
  -5   3   3     1191.67     1088.45     89.68 o 
  -3   3   3    18326.37    19794.88    229.64 o 
  -1   3   3     1935.02     1890.66     35.94 o 
   1   3   3     3451.61     2517.17    116.10 o 
   3   3   3     4576.01     4280.41     78.38 o 
   5   3   3      626.47      555.94     32.94 o 
   7   3   3     3853.64     3929.97     85.06 o 
   9   3   3      272.05      229.52     38.85 o 
  11   3   3     2621.46     2379.52     83.13 o 
  13   3   3     1191.62     1315.31     71.17 o 
  15   3   3      416.26      365.92     89.73 o 
 -14   4   3      189.43       70.62     52.85 o 
 -12   4   3     9044.66     9955.38    261.49 o 
 -10   4   3    11720.78    12921.24    236.31 o 
  -8   4   3     4600.71     4326.51     82.02 o 
  -6   4   3      323.41      223.02     41.92 o 
  -4   4   3     9846.86     9435.49    129.99 o 
  -2   4   3    20555.29    21091.60    243.70 o 
   0   4   3    16402.89    16164.31    201.61 o 
   2   4   3    22620.97    24088.33    369.43 o 
   4   4   3     6924.49     6616.01     78.03 o 
   6   4   3     4000.63     4398.72     95.87 o 
   8   4   3     6076.27     6692.09    103.72 o 
  10   4   3     2499.96     2890.03    227.65 o 
  12   4   3     3310.22     3041.05    155.18 o 
  14   4   3      668.15      608.17     53.19 o 
 -13   5   3       84.16       44.01     49.43 o 
 -11   5   3      434.84      504.82     54.61 o 
  -9   5   3       68.32       17.49     48.57 o 
  -7   5   3       57.57       64.68     33.71 o 
  -5   5   3       46.97       26.05     25.88 o 
  -3   5   3     1405.23     1638.92     47.07 o 
  -1   5   3      442.04      426.78     43.91 o 
   1   5   3     1817.51     1812.35     74.22 o 
   3   5   3     2441.62     2228.60     32.55 o 
   5   5   3      797.94      847.56    112.78 o 
   7   5   3      302.57      295.14     32.63 o 
   9   5   3      926.73      927.25     47.13 o 
  11   5   3      447.32      485.55     56.98 o 
  13   5   3       34.55      -21.80     24.17 o 
  15   5   3      102.09      125.47     66.63 o 
 -14   6   3       39.13      102.37     58.17 o 
 -12   6   3     1423.42     1540.21     96.86 o 
 -10   6   3    13643.44    14280.22    189.63 o 
  -8   6   3      176.30       89.61     57.98 o 
  -6   6   3      143.46      127.83     25.81 o 
  -4   6   3      355.67      319.09     28.68 o 
  -2   6   3     2274.52     1907.85     63.34 o 
   0   6   3     4599.76     4557.20     91.87 o 
   2   6   3     5407.71     5256.17    250.27 o 
   4   6   3      503.93      453.22     40.97 o 
   6   6   3      118.42       90.05     22.12 o 
   8   6   3       55.14       47.11     35.22 o 
  10   6   3     2281.43     2632.16     94.05 o 
  12   6   3       53.12      103.31     29.25 o 
  14   6   3       53.78      201.03     93.63 o 
 -13   7   3     2205.10     2179.33    128.89 o 
 -11   7   3     1558.34     1566.68     65.75 o 
  -9   7   3     3396.74     3423.36     99.80 o 
  -7   7   3      135.89      175.96     58.46 o 
  -5   7   3     3872.07     4161.19    149.13 o 
  -3   7   3     3338.28     3631.52     67.45 o 
  -1   7   3      538.45      461.34     36.69 o 
   1   7   3       39.40       53.95     27.20 o 
   3   7   3     1156.81     1096.90     80.28 o 
   5   7   3     1317.97     1346.58     39.87 o 
   7   7   3      244.38      231.56     47.86 o 
   9   7   3      628.60      520.11     38.24 o 
  11   7   3        4.18       21.23     46.72 o 
  13   7   3       33.73       96.86     65.40 o 
 -12   8   3       11.54       18.15     41.35 o 
 -10   8   3     7644.62     7512.74    174.53 o 
  -8   8   3     2746.04     3015.70    115.51 o 
  -6   8   3      257.59      185.60     27.86 o 
  -4   8   3       87.43       51.55     40.54 o 
  -2   8   3      754.59      649.58     58.55 o 
   0   8   3     2779.54     2876.61     85.28 o 
   2   8   3     5914.31     5667.47    113.12 o 
   4   8   3    10695.87    11081.51    231.83 o 
   6   8   3      324.11      280.14     60.45 o 
   8   8   3      908.58     1026.73     42.87 o 
  10   8   3     1756.83     1858.87    144.62 o 
  12   8   3      571.41      752.71     97.24 o 
  14   8   3      439.34      478.39     87.07 o 
 -13   9   3      410.38      357.11     48.67 o 
 -11   9   3     1032.39      881.03     76.04 o 
  -9   9   3     3487.40     3184.63    120.90 o 
  -7   9   3     4725.11     4926.26    230.69 o 
  -5   9   3     6969.64     7317.28    160.79 o 
  -3   9   3     3666.29     4013.62    130.22 o 
  -1   9   3     2081.39     2009.26     78.13 o 
   1   9   3     3760.89     3962.37    111.23 o 
   3   9   3     4757.34     4841.19    103.66 o 
   5   9   3    10855.59    10589.72    341.42 o 
   7   9   3      642.87      664.87     51.12 o 
   9   9   3     1599.82     1441.31    120.62 o 
  11   9   3      583.32      680.66    103.32 o 
  13   9   3      719.54      589.98     98.38 o 
 -12  10   3       83.70      177.84     54.27 o 
 -10  10   3      186.68      237.91     59.88 o 
  -8  10   3      231.96      109.12     82.46 o 
  -6  10   3     2671.19     2748.79     75.74 o 
  -4  10   3      680.02      739.88     67.30 o 
  -2  10   3      258.81      202.86     33.49 o 
   0  10   3       93.82      120.98     38.52 o 
   2  10   3      328.23      294.75     56.56 o 
   4  10   3     1136.82     1085.10    155.69 o 
   6  10   3     3492.39     2746.88    145.24 o 
   8  10   3        7.52       12.53      9.56 o 
  10  10   3       87.38       50.19     59.22 o 
  12  10   3       68.96       18.15     59.03 o 
  -9  11   3      216.17      233.92     52.37 o 
  -7  11   3     3093.83     3106.50    108.90 o 
  -5  11   3     1958.30     1791.62     92.86 o 
  -3  11   3     1044.85     1202.74     61.28 o 
  -1  11   3     1148.68     1147.27     73.06 o 
   1  11   3      706.49      575.63     66.35 o 
   3  11   3     1263.65     1415.59    120.14 o 
   5  11   3      880.99      771.43     86.88 o 
   7  11   3     1650.84     1628.79    137.25 o 
   9  11   3       60.66       15.49     61.21 o 
  11  11   3      674.05      432.67     69.86 o 
  -6  12   3      614.42      501.68     60.17 o 
  -4  12   3      712.52      921.65     69.44 o 
  -2  12   3     1024.39     1278.82    101.04 o 
   0  12   3       50.37       89.54     67.01 o 
   2  12   3      518.92      458.43     80.32 o 
   4  12   3      798.12      839.01    101.42 o 
   6  12   3      396.89      294.85     79.08 o 
  10  12   3      107.51       66.44     82.98 o 
  -5  13   3      528.77      608.71     74.52 o 
  -3  13   3      735.47      615.17     73.85 o 
  -1  13   3      784.83      982.07     95.24 o 
   1  13   3      292.61      459.38    113.02 o 
   3  13   3      177.82      126.61     57.13 o 
   5  13   3        8.90       96.38     57.32 o 
   7  13   3      228.10      160.35     51.23 o 
   9  13   3       34.24       13.97     58.65 o 
  -6  14   3       19.58       68.44     52.94 o 
  -4  14   3      689.63      700.24     83.93 o 
  -2  14   3     1459.70     1667.57    122.24 o 
   0  14   3      282.67      363.86     75.47 o 
   2  14   3      561.61      426.11     84.69 o 
   4  14   3      126.24       76.61     51.04 o 
   6  14   3       12.34      120.71     60.45 o 
  -9  15   3        2.66       25.57     34.41 o 
  -7  15   3       36.50       30.89     36.97 o 
  -5  15   3        4.88       76.80     37.93 o 
  -3  15   3       97.11       56.08     43.15 o 
  -1  15   3       93.43      114.35     69.67 o 
   1  15   3      138.79      180.41     59.98 o 
   3  15   3       24.88       50.57     55.99 o 
   5  15   3       84.76      109.88     57.03 o 
  -6  16   3      384.92      434.48     71.76 o 
  -4  16   3     1012.06     1038.72     95.34 o 
  -2  16   3     1649.50     1469.39    124.14 o 
   0  16   3     1533.23     1387.55    122.81 o 
   2  16   3     2000.19     1872.88    146.09 o 
 -14   0   4     3986.65     4174.92    149.13 o 
 -12   0   4     5546.90     5228.94    179.65 o 
 -10   0   4      142.65      282.02     55.60 o 
  -8   0   4    34633.36    34025.39    428.77 o 
  -6   0   4      190.05       94.29     49.90 o 
  -4   0   4     3752.03     3471.83     91.44 o 
  -2   0   4    28884.75    29830.79    465.37 o 
   0   0   4     7755.43     7323.01    132.88 o 
   2   0   4     6435.87     5824.24     99.32 o 
   4   0   4     9137.87     9895.66    160.83 o 
   6   0   4     4840.48     5287.30    165.58 o 
   8   0   4     2565.76     2353.27     99.71 o 
  10   0   4     2300.68     2688.99    145.14 o 
  12   0   4     1012.82     1025.22     96.19 o 
  14   0   4     1302.45     1278.82    124.99 o 
 -13   1   4      424.58      414.05     56.12 o 
 -11   1   4     2848.83     3039.80    115.77 o 
  -9   1   4      307.38      228.16     40.59 o 
  -7   1   4     7143.29     7596.43    146.90 o 
  -5   1   4    11706.48    11401.33    149.40 o 
  -3   1   4    23156.18    23374.64    372.79 o 
  -1   1   4     5459.72     5358.51     74.32 o 
   1   1   4     2635.24     2268.19     29.63 o 
   3   1   4      105.74       55.70     38.02 o 
   5   1   4      582.15      493.99     85.21 o 
   7   1   4     2528.09     2951.37    102.18 o 
   9   1   4      311.44      379.08     64.90 o 
  11   1   4      692.08      885.08     93.01 o 
  13   1   4      405.42      448.67     55.79 o 
  15   1   4        2.79       53.43     36.34 o 
 -14   2   4     2459.29     2422.38     82.78 o 
 -12   2   4      340.25      212.29     38.71 o 
 -10   2   4     3885.42     3619.20    100.41 o 
  -8   2   4    13980.11    15693.34    338.95 o 
  -6   2   4     2201.16     2035.74     55.26 o 
  -4   2   4      272.42      195.47     39.64 o 
  -2   2   4     1474.10     1432.30     35.88 o 
   0   2   4     4323.39     3873.93     42.68 o 
   2   2   4     8279.45     7827.41     89.74 o 
   4   2   4     6068.63     6047.63     83.79 o 
   6   2   4     4285.93     4589.06    103.16 o 
   8   2   4       61.14       56.34     40.49 o 
  10   2   4      151.35      169.47     34.51 o 
  12   2   4      420.66      459.39     72.32 o 
  14   2   4      288.18      271.33     44.97 o 
 -15   3   4      687.41      582.85     76.14 o 
 -13   3   4      205.85       97.30     44.53 o 
 -11   3   4     2644.02     3023.93    147.19 o 
  -9   3   4     3068.87     2847.96     86.07 o 
  -7   3   4     1636.71     1514.79     54.42 o 
  -5   3   4    12238.08    12464.96    217.05 o 
  -3   3   4     3255.85     2846.14     55.36 o 
  -1   3   4     1138.52     1056.52     26.09 o 
   1   3   4       73.29       40.62     19.69 o 
   3   3   4      513.71      560.87     21.13 o 
   5   3   4     1514.37     1699.93     59.83 o 
   7   3   4     3135.11     3079.09     71.10 o 
   9   3   4       14.13       -5.51     29.22 o 
  11   3   4      934.44     1018.61    213.10 o 
  13   3   4      114.97      208.02     38.87 o 
  15   3   4       45.34      144.86     71.48 o 
 -14   4   4       51.09       53.51     53.99 o 
 -12   4   4      138.97       65.45     40.40 o 
 -10   4   4     2530.44     2611.97    150.42 o 
  -8   4   4      702.78      666.72     47.53 o 
  -6   4   4     2688.79     2791.28     70.44 o 
  -4   4   4     6027.66     7319.24    176.79 o 
  -2   4   4     1515.96     1785.01     43.31 o 
   0   4   4      146.05       10.09     35.07 o 
   2   4   4     3963.84     3896.81     75.17 o 
   4   4   4     2276.97     1985.03     49.40 o 
   6   4   4     1563.03     1601.79    110.12 o 
   8   4   4       18.06        0.40     39.54 o 
  10   4   4      364.44      188.72     41.63 o 
  12   4   4     1774.99     2094.38     88.21 o 
  14   4   4       86.40       87.92     60.74 o 
 -13   5   4       17.70      -27.28     55.51 o 
 -11   5   4     5544.91     5773.25    157.83 o 
  -9   5   4     8867.43     9062.89    184.92 o 
  -7   5   4     9170.82     9198.05    121.45 o 
  -5   5   4     3375.53     3151.48    113.54 o 
  -3   5   4     2973.83     2694.84    138.96 o 
  -1   5   4     6516.53     7253.62    194.47 o 
   1   5   4     1691.58     1449.95     59.83 o 
   3   5   4     8859.71     9116.83    241.19 o 
   5   5   4     6035.18     5931.02    149.28 o 
   7   5   4      819.12      790.62     36.40 o 
   9   5   4      939.63     1101.37     50.87 o 
  11   5   4      453.32      509.34     86.16 o 
  13   5   4      665.05      750.90     99.52 o 
 -14   6   4      603.44      590.36     69.10 o 
 -12   6   4     2266.80     2093.31     78.20 o 
 -10   6   4     2859.64     3232.08     85.60 o 
  -8   6   4      761.94      870.02     49.17 o 
  -6   6   4       54.62       72.83     30.96 o 
  -4   6   4     1386.95     1605.08     93.53 o 
  -2   6   4       89.78       53.99     18.58 o 
   0   6   4      780.88      820.79     82.93 o 
   2   6   4       15.46       28.43     32.84 o 
   4   6   4      507.40      410.49     74.38 o 
   6   6   4      231.77      208.51     19.51 o 
   8   6   4      151.00      131.90     22.34 o 
  10   6   4      568.93      539.45     45.62 o 
  12   6   4      228.00      139.91     57.70 o 
  14   6   4       13.02       78.32     94.01 o 
 -13   7   4       84.15      115.01     46.96 o 
 -11   7   4     7415.50     7656.85    141.91 o 
  -9   7   4     6692.23     7095.34    175.08 o 
  -7   7   4     5544.50     5300.36    116.18 o 
  -5   7   4     2099.49     2010.65     61.85 o 
  -3   7   4    13845.90    14814.73    267.26 o 
  -1   7   4    11555.63    12727.21    242.66 o 
   1   7   4     5886.57     5868.42    142.53 o 
   3   7   4     5292.36     5538.46    117.54 o 
   5   7   4     1741.65     1547.46    177.98 o 
   7   7   4       71.23       74.07     16.94 o 
   9   7   4     2968.77     2566.29    130.46 o 
  11   7   4      250.75      189.44     87.45 o 
  13   7   4      733.51      596.73     95.53 o 
 -12   8   4      300.36      192.86     51.14 o 
 -10   8   4     5514.71     6065.95    124.96 o 
  -8   8   4     5077.12     5019.75    126.73 o 
  -6   8   4     4865.77     4823.27    128.51 o 
  -4   8   4     3514.80     3366.61     83.40 o 
  -2   8   4     3339.66     3803.37    140.20 o 
   0   8   4     4045.19     4513.82    118.24 o 
   2   8   4     1247.51     1121.76     99.09 o 
   4   8   4     3810.86     4042.16    111.31 o 
   6   8   4      633.53      620.97     80.41 o 
   8   8   4     1832.39     1796.85    174.23 o 
  10   8   4      537.94      396.65     87.92 o 
  12   8   4      641.08      592.93     97.14 o 
 -11   9   4      207.84      181.45     56.27 o 
  -9   9   4     4601.67     4281.63    211.39 o 
  -7   9   4     6177.19     6654.82    193.43 o 
  -5   9   4      120.88      123.93     35.27 o 
  -3   9   4      251.16      295.80     52.56 o 
  -1   9   4       15.81       51.66     35.87 o 
   1   9   4      106.93       94.24     29.28 o 
   3   9   4      502.76      333.15     69.29 o 
   5   9   4     1303.97     1247.54    113.30 o 
   7   9   4      535.97      481.91     85.36 o 
   9   9   4       33.71       26.90     55.32 o 
  11   9   4      172.60      342.28     73.47 o 
 -10  10   4       67.24      103.89     41.25 o 
  -8  10   4     2203.29     2190.06     74.60 o 
  -6  10   4      184.34      117.01     63.21 o 
  -4  10   4     1073.80      999.27     68.34 o 
  -2  10   4     1003.68      965.55     52.72 o 
   0  10   4     1437.35     1431.16     66.52 o 
   2  10   4      326.03      384.77     88.59 o 
   4  10   4      580.98      502.82     69.77 o 
   6  10   4     1168.75     1274.25    132.98 o 
   8  10   4       28.83       20.44     49.14 o 
  10  10   4      493.19      457.10     90.87 o 
  -7  11   4       42.44       51.94     33.55 o 
  -5  11   4        8.93       41.44     33.55 o 
  -3  11   4       79.68       57.10     28.80 o 
  -1  11   4      149.34      214.72     57.60 o 
   1  11   4      847.66     1027.12     93.34 o 
   3  11   4      223.55      183.83     62.92 o 
   5  11   4       12.80       48.19     60.55 o 
   7  11   4      638.26      639.41    107.31 o 
   9  11   4      383.10      283.82     64.54 o 
  -4  12   4      389.06      380.96     70.24 o 
  -2  12   4     1132.86     1241.37     98.95 o 
   0  12   4     2534.14     2228.37    126.61 o 
   2  12   4     2814.14     3193.62    181.17 o 
   4  12   4     2558.22     2420.38    163.11 o 
   6  12   4     3196.63     3187.91    145.81 o 
   8  12   4        4.29      134.88     86.59 o 
  -5  13   4     3290.60     3425.26    247.13 o 
  -3  13   4     2518.32     2790.32    213.58 o 
  -1  13   4     1824.24     1776.69    150.09 o 
   1  13   4     1119.30     1128.25    112.92 o 
   3  13   4     1326.82     1461.12    120.14 o 
   5  13   4      880.11      928.74    100.18 o 
   7  13   4     3079.53     2861.79    199.13 o 
  -6  14   4      703.80      613.27     79.08 o 
  -4  14   4     1215.73     1238.51    104.46 o 
  -2  14   4      103.62       69.39     51.04 o 
   0  14   4       17.52       99.04     60.07 o 
   2  14   4      119.82      116.53     77.56 o 
   4  14   4      183.27      251.69     78.89 o 
   6  14   4       11.78       65.97     55.03 o 
  -9  15   4      964.06      933.02     89.44 o 
  -7  15   4      964.73     1152.87    103.32 o 
  -5  15   4       72.23      106.55     45.05 o 
  -3  15   4      871.81      901.46     97.71 o 
  -1  15   4      291.76      268.42     66.35 o 
   1  15   4      224.60      264.81     75.95 o 
   3  15   4      364.07      297.41     77.66 o 
  -6  16   4       24.80      126.32     54.75 o 
  -4  16   4      146.04      152.75     57.03 o 
 -13   1   5      790.75      578.21     61.94 o 
 -11   1   5      304.42      159.17     43.54 o 
  -9   1   5    21532.75    23966.36    254.55 o 
  -7   1   5    25727.79    26009.85    397.50 o 
  -5   1   5    10844.93     9475.78    130.19 o 
  -3   1   5     4085.46     3624.73     63.38 o 
  -1   1   5     5042.91     5264.30     91.50 o 
   1   1   5     7009.94     7528.12     88.34 o 
   3   1   5     4496.59     4759.03     69.44 o 
   5   1   5     2249.09     2480.28     68.33 o 
   7   1   5     1248.36     1397.79     58.53 o 
   9   1   5      147.78      139.71     48.95 o 
  11   1   5        8.17       25.29     28.32 o 
  13   1   5     1734.25     2112.94    111.08 o 
 -14   2   5      712.10      715.96     70.86 o 
 -12   2   5     2112.10     2151.65     82.04 o 
 -10   2   5     1662.31     1586.86     68.26 o 
  -8   2   5     1409.77     1233.28    120.24 o 
  -6   2   5     5020.39     5632.70    108.38 o 
  -4   2   5     3172.27     3439.44     66.26 o 
  -2   2   5     1449.96     1688.00     44.02 o 
   0   2   5     2907.34     3029.19     41.61 o 
   2   2   5      653.34      724.69     37.14 o 
   4   2   5     1449.61     1477.58     35.23 o 
   6   2   5      183.06      195.67     35.51 o 
   8   2   5       22.93       17.63     53.42 o 
  10   2   5       47.30       88.20     89.73 o 
  12   2   5      251.65      143.00     43.87 o 
  14   2   5       80.01      100.37     65.78 o 
 -13   3   5       60.38      102.91     40.79 o 
 -11   3   5       19.57       57.47     43.15 o 
  -9   3   5      405.93      497.93     42.82 o 
  -7   3   5    12058.12    13983.96    231.24 o 
  -5   3   5     2082.52     1862.45     54.15 o 
  -3   3   5      688.39      523.35     29.45 o 
  -1   3   5    10398.18    11317.64    175.93 o 
   1   3   5     1547.70     1482.03     62.64 o 
   3   3   5     2240.87     2197.66     38.14 o 
   5   3   5     2523.00     2770.61     54.50 o 
   7   3   5     1630.77     1444.07    112.07 o 
   9   3   5      325.93      262.88     53.13 o 
  11   3   5     1056.10      925.75     56.23 o 
 -14   4   5     4807.24     5214.59    197.14 o 
 -12   4   5     3794.74     4012.97    127.13 o 
 -10   4   5     3806.68     3798.47    100.29 o 
  -8   4   5     1921.99     1625.98     78.99 o 
  -6   4   5    13995.25    14015.33    260.96 o 
  -4   4   5     4474.23     4019.38     83.90 o 
  -2   4   5    18409.02    19703.86    431.10 o 
   0   4   5    10402.92    10178.87    125.69 o 
   2   4   5     6207.30     5956.26    129.45 o 
   4   4   5     3759.53     3704.37     43.68 o 
   6   4   5     5743.32     6009.41    100.87 o 
   8   4   5     3511.95     3725.53    119.05 o 
  10   4   5     3084.02     3166.82    159.26 o 
  12   4   5     1048.52     1215.70    136.87 o 
 -13   5   5      135.45       93.32     59.83 o 
 -11   5   5       18.23       58.44     38.96 o 
  -9   5   5       91.11      150.47     37.94 o 
  -7   5   5     5406.94     6607.53    100.23 o 
  -5   5   5      811.05      806.23     39.14 o 
  -3   5   5      664.06      623.62     30.33 o 
  -1   5   5       38.62      -12.45     38.31 o 
   1   5   5       39.00       13.84     30.51 o 
   3   5   5      137.50       43.05     39.26 o 
   5   5   5      474.37      474.00     23.83 o 
   7   5   5      405.79      320.07     43.49 o 
   9   5   5     2831.38     2800.13    100.96 o 
  11   5   5       76.22       85.93     81.74 o 
  13   5   5       91.77       82.31     54.65 o 
 -12   6   5     2691.62     2731.82     92.25 o 
 -10   6   5     2670.41     2713.24    165.86 o 
  -8   6   5     6919.82     7326.81    194.62 o 
  -6   6   5      767.64      823.32     43.47 o 
  -4   6   5     5859.39     5925.00    163.87 o 
  -2   6   5       76.14       55.62     19.69 o 
   0   6   5      707.31      554.89     44.62 o 
   2   6   5      341.57      287.09     49.27 o 
   4   6   5       68.15       15.18     29.07 o 
   6   6   5      493.03      541.49    147.52 o 
   8   6   5      598.42      784.22     92.82 o 
  10   6   5       28.48      136.59     82.31 o 
  12   6   5       66.15      292.09     92.20 o 
 -13   7   5      991.25     1006.30     81.46 o 
 -11   7   5       58.44      136.10     37.87 o 
  -9   7   5      570.39      542.08     79.65 o 
  -7   7   5      118.58       93.67     30.94 o 
  -5   7   5     2941.87     3018.52     77.96 o 
  -3   7   5     6762.40     7396.44    163.96 o 
  -1   7   5     1007.24      919.73    105.89 o 
   1   7   5      132.63      176.10     52.66 o 
   3   7   5      525.65      495.10     60.71 o 
   5   7   5      295.22      363.66     94.58 o 
   7   7   5      423.20      302.07     67.20 o 
   9   7   5      240.32      209.59     72.71 o 
  11   7   5       44.83       72.24     74.90 o 
 -12   8   5      475.73      442.27     54.08 o 
 -10   8   5     9636.58     9736.64    230.97 o 
  -8   8   5     2665.64     2625.67    109.31 o 
  -6   8   5      148.37      176.97     34.11 o 
  -4   8   5      380.65      492.19     60.55 o 
  -2   8   5      258.94      254.07     49.24 o 
   0   8   5     2643.78     2564.98    113.87 o 
   2   8   5     3328.14     3259.62     84.98 o 
   4   8   5     4116.75     4265.13    155.22 o 
   6   8   5     1225.12     1328.72    111.11 o 
   8   8   5      784.85      874.85     99.04 o 
  10   8   5      420.47      486.47     98.47 o 
  12   8   5       66.42       65.87     61.31 o 
 -11   9   5      291.51      195.52     47.24 o 
  -9   9   5     5601.84     5459.06    140.03 o 
  -7   9   5     4351.90     4431.10    253.98 o 
  -5   9   5     2839.77     2639.23     66.33 o 
  -3   9   5     1987.49     1980.96     98.66 o 
  -1   9   5     2678.89     2711.52     79.75 o 
   1   9   5     4573.41     4354.28    140.77 o 
   3   9   5     1527.94     1661.49    109.69 o 
   5   9   5     3139.09     3366.51    170.24 o 
   7   9   5     1261.63     1120.46    110.54 o 
   9   9   5      370.63      218.62     64.63 o 
  11   9   5      450.33      266.33     56.75 o 
  -8  10   5      703.33      658.19     47.57 o 
  -6  10   5      369.70      390.68     64.40 o 
  -4  10   5      588.14      568.97     59.88 o 
  -2  10   5      262.26      338.90     95.38 o 
   0  10   5       64.46      148.56     76.23 o 
   2  10   5       22.11       56.65     50.28 o 
   4  10   5      167.80      162.44     82.03 o 
   6  10   5       38.03       68.63     74.52 o 
   8  10   5      171.94      179.46     55.99 o 
  10  10   5       43.54       60.64     53.42 o 
  -7  11   5     4489.56     4430.23    196.28 o 
  -3  11   5       92.24      -10.84     49.81 o 
  -1  11   5     2048.50     2016.89    121.00 o 
   1  11   5     1660.99     1573.19    107.31 o 
   3  11   5     1452.85     1653.98    152.56 o 
   5  11   5     1290.30     1327.20    114.54 o 
   7  11   5      118.42       97.90     60.83 o 
   9  11   5       63.48       37.93     52.47 o 
  -4  12   5      261.28      318.33     67.77 o 
  -2  12   5     3068.28     3636.36    196.19 o 
   0  12   5      573.53      797.48    101.04 o 
   2  12   5      764.77      681.14     97.90 o 
   4  12   5      380.42      331.63     64.82 o 
   6  12   5      332.52      162.44     66.82 o 
   8  12   5      139.98      161.78     73.95 o 
  -5  13   5      107.01       83.26     56.56 o 
  -3  13   5       49.30       71.76     50.76 o 
  -1  13   5      274.14      473.07    116.53 o 
   1  13   5      306.28      441.99     90.49 o 
   3  13   5      119.48      145.05     54.65 o 
   5  13   5       39.19       35.36     57.22 o 
   7  13   5       23.66      158.74     79.84 o 
  -6  14   5      312.93      332.68     61.97 o 
  -4  14   5      251.01      233.54     85.36 o 
  -2  14   5     1183.74     1167.99    124.33 o 
   0  14   5      362.58      420.60     77.85 o 
   2  14   5      134.37      164.91     63.68 o 
   4  14   5       67.76       27.09     52.47 o 
  -7  15   5     1171.04     1057.35    106.08 o 
  -5  15   5       89.30       70.53     76.23 o 
  -3  15   5      232.76      130.31     62.73 o 
  -1  15   5       94.59      128.60     80.60 o 
   1  15   5      221.29      257.68     70.34 o 
   3  15   5      257.09      140.39     59.03 o 
  -6  16   5       73.45      127.65     53.42 o 
  -4  16   5     3013.69     2765.98    193.52 o 
  -2  16   5      706.25      743.49     90.87 o 
 -14   0   6     5241.57     5044.92    151.13 o 
 -12   0   6     7652.76     7397.34    229.64 o 
 -10   0   6     4302.06     4414.74    162.06 o 
  -8   0   6     4303.72     4004.69    131.84 o 
  -6   0   6    16855.19    16812.52    377.83 o 
  -4   0   6    16195.99    16314.45    359.67 o 
  -2   0   6      137.06       81.55     37.36 o 
   0   0   6    23432.76    25310.64    218.62 o 
   2   0   6     3299.87     3301.49     75.40 o 
   4   0   6     3936.15     4053.55    188.30 o 
   6   0   6     3510.17     4151.67    150.66 o 
   8   0   6     2417.20     2520.85    119.00 o 
  10   0   6     1002.63      937.96     86.21 o 
  12   0   6     1833.19     1737.15    133.93 o 
 -13   1   6     1707.89     1371.85    151.27 o 
 -11   1   6      560.31      485.12    110.26 o 
  -9   1   6     1743.95     1492.26     60.17 o 
  -7   1   6     6750.98     7093.53    133.56 o 
  -5   1   6     6702.37     6808.43    123.87 o 
  -3   1   6    11378.88    12603.79    199.91 o 
  -1   1   6     3501.43     3917.48     76.01 o 
   1   1   6     1182.67     1121.72     24.87 o 
   3   1   6      762.73      758.91     27.10 o 
   5   1   6      437.22      520.99     53.80 o 
   7   1   6     1611.85     1705.01     49.21 o 
   9   1   6      755.40      839.93     63.48 o 
  11   1   6      761.17      925.32     64.25 o 
  13   1   6        6.92       17.87     38.40 o 
 -14   2   6     1251.86     1284.93     82.31 o 
 -12   2   6     2694.02     3049.24     93.62 o 
 -10   2   6     2150.02     1952.12     86.83 o 
  -8   2   6     5552.36     6195.96    100.78 o 
  -6   2   6     5705.16     5871.15    112.88 o 
  -4   2   6     2241.34     2217.46     57.36 o 
  -2   2   6       35.46       74.70     23.30 o 
   0   2   6     2187.05     2142.41     38.19 o 
   2   2   6     3734.95     3299.39     52.05 o 
   4   2   6      987.79      837.49     34.09 o 
   6   2   6      200.41      188.90     22.64 o 
   8   2   6      201.45      258.44     46.29 o 
  10   2   6       18.98       32.23     25.04 o 
 -13   3   6     1431.30     1425.50     72.40 o 
 -11   3   6      380.42      395.28     61.55 o 
  -9   3   6      137.86       95.80     42.26 o 
  -7   3   6     8616.53     9349.04    131.27 o 
  -5   3   6      171.18      146.05     27.92 o 
  -3   3   6     7898.45     8000.81    136.92 o 
  -1   3   6     1611.65     1772.87     47.24 o 
   1   3   6      979.06      994.07     20.49 o 
   3   3   6      509.10      565.84     23.69 o 
   5   3   6       50.91       59.77     13.27 o 
   7   3   6      731.98      797.28     48.22 o 
   9   3   6      313.18      256.86     29.30 o 
  11   3   6      111.41       41.82     47.72 o 
 -14   4   6      133.60      127.22     43.49 o 
 -12   4   6      689.07      676.95     56.95 o 
 -10   4   6     3252.36     3545.26     97.37 o 
  -8   4   6     9147.72    10321.68    230.88 o 
  -6   4   6     4568.96     4880.30    111.02 o 
  -4   4   6     5671.42     7153.44    237.06 o 
  -2   4   6       59.75       29.51     23.29 o 
   0   4   6      342.33      211.82     27.62 o 
   2   4   6     2437.27     2467.11     76.29 o 
   4   4   6     1479.68     1562.18     25.06 o 
   6   4   6      107.43       87.34     25.05 o 
   8   4   6      117.77      157.09     23.10 o 
  10   4   6      102.39      177.32     36.50 o 
  12   4   6      160.85      326.98     69.58 o 
 -13   5   6     1240.05     1357.70     63.91 o 
 -11   5   6     3624.50     3760.02    189.34 o 
  -9   5   6     4999.00     5248.41    155.31 o 
  -7   5   6     5141.58     5078.81    114.02 o 
  -5   5   6     7542.58     7267.88    100.00 o 
  -3   5   6     2612.35     2277.87     64.87 o 
  -1   5   6     8492.49     9093.71    258.06 o 
   1   5   6     7719.07     8499.57    167.69 o 
   3   5   6     4968.91     5419.05    135.01 o 
   5   5   6     2217.33     2545.54     89.77 o 
   7   5   6     1243.45     1098.39     43.21 o 
   9   5   6      809.65      710.60     98.09 o 
 -12   6   6     1048.26     1042.76     75.52 o 
 -10   6   6      451.83      447.95     46.49 o 
  -8   6   6       45.89      143.34     58.27 o 
  -6   6   6      312.27      392.21     35.61 o 
  -4   6   6     2382.87     2780.73     71.77 o 
  -2   6   6      526.43      506.06     22.67 o 
   0   6   6      317.46      394.59     40.33 o 
   2   6   6     1815.23     1597.71     69.84 o 
   4   6   6        9.55       53.62     51.61 o 
   6   6   6       76.46       42.30     54.08 o 
   8   6   6       67.76      111.59     56.65 o 
  10   6   6      141.73       32.51     54.27 o 
 -11   7   6     1031.37     1050.68     66.62 o 
  -9   7   6     2511.41     2634.94     93.20 o 
  -7   7   6      763.87      744.26     69.10 o 
  -5   7   6    12112.33    13058.27    230.80 o 
  -3   7   6     2351.93     1960.78    123.23 o 
  -1   7   6     1658.94     1700.83     64.24 o 
   1   7   6     2165.63     2231.78     72.42 o 
   3   7   6     1736.58     1662.80    105.84 o 
   5   7   6     1227.05     1231.67    101.70 o 
   7   7   6      778.70      690.16     94.39 o 
   9   7   6      203.58      232.21     88.30 o 
  11   7   6       74.06       87.26     65.59 o 
 -10   8   6     2755.06     2739.88     88.72 o 
  -8   8   6     2778.81     2682.64     74.17 o 
  -6   8   6     1896.95     1777.67     72.33 o 
  -4   8   6     4794.64     5061.71    116.92 o 
  -2   8   6      839.49      866.59    118.91 o 
   0   8   6     4467.34     4861.54    105.51 o 
   2   8   6     1464.48     1449.53    108.64 o 
   4   8   6      776.70      735.03     91.44 o 
   6   8   6      351.49      387.43     74.04 o 
   8   8   6      375.90      373.36     80.22 o 
  10   8   6      904.26     1048.51    111.87 o 
  -9   9   6      186.43      138.58     50.47 o 
  -7   9   6       57.32       80.21     65.68 o 
  -5   9   6       33.83       27.52     25.40 o 
  -3   9   6     2764.09     3328.59    123.57 o 
   1   9   6      133.87      127.75     58.93 o 
   3   9   6       90.40       55.79     51.14 o 
   5   9   6      123.42      137.25     48.67 o 
   7   9   6        5.74       70.15     55.51 o 
   9   9   6       21.58       37.26     47.05 o 
 -10  10   6      242.32      139.06     33.17 o 
  -8  10   6     2782.17     2808.66    139.63 o 
  -6  10   6     2155.80     2329.79     89.63 o 
  -2  10   6      232.56       94.67     53.61 o 
   0  10   6     2035.14     1829.73    122.90 o 
   2  10   6      603.38      654.90     89.92 o 
   4  10   6      239.30      295.80     66.16 o 
   6  10   6      464.46      592.64     90.39 o 
   8  10   6      146.50      123.85     51.61 o 
  -9  11   6      741.34      445.31     59.12 o 
  -3  11   6       13.44       11.50     52.18 o 
  -1  11   6      706.92      847.47    104.08 o 
   1  11   6      200.50      154.84     50.85 o 
   3  11   6      268.58      246.56     85.83 o 
   5  11   6      347.82      345.13     88.21 o 
   7  11   6        7.44       77.56     73.57 o 
  -8  12   6     4962.95     4396.58    295.80 o 
  -4  12   6      196.78      194.66     61.02 o 
  -2  12   6      679.25      726.66     96.76 o 
   0  12   6     2097.23     2053.10    155.79 o 
   2  12   6     2308.97     2518.85    160.83 o 
   4  12   6     1074.28     1340.03    130.98 o 
   6  12   6     1191.09     1111.05    122.24 o 
  -5  13   6      205.38      264.62     70.43 o 
  -3  13   6     3409.23     3421.45    214.24 o 
  -1  13   6      714.97      856.22     97.43 o 
   1  13   6     1370.58     1541.44    129.65 o 
   3  13   6     1003.66     1082.54    115.87 o 
   5  13   6      468.83      482.76     87.45 o 
  -6  14   6      212.14      241.62     67.39 o 
  -4  14   6     2189.48     1974.97    148.66 o 
  -2  14   6      138.84      201.89     55.60 o 
   0  14   6      105.34        2.85     56.46 o 
   2  14   6       28.05       19.01     51.52 o 
  -7  15   6       11.16       93.53     55.89 o 
  -5  15   6     2149.76     2238.45    173.09 o 
  -3  15   6       34.50      118.53     78.89 o 
  -1  15   6      217.39      134.50     49.33 o 
   1  15   6       25.17       -8.65     60.36 o 
 -13   1   7     2986.84     2793.57    194.62 o 
 -11   1   7     5127.49     5465.90    131.82 o 
  -9   1   7     6696.02     6719.35    146.03 o 
  -7   1   7     7613.65     8088.63    128.94 o 
  -5   1   7     7910.44     7714.91    148.18 o 
  -3   1   7     3072.27     3714.56     64.59 o 
  -1   1   7     9437.75    10600.37    193.23 o 
   1   1   7     6801.75     7943.78    117.04 o 
   3   1   7     4021.54     4488.70     95.45 o 
   5   1   7      381.29      372.50     31.95 o 
   7   1   7       21.94       23.84     16.00 o 
   9   1   7      510.40      444.39     86.47 o 
  11   1   7      187.77      269.37     57.51 o 
 -14   2   7      862.19      837.77     61.39 o 
 -12   2   7     3382.65     3232.19     89.35 o 
 -10   2   7     5198.12     4784.75    121.68 o 
  -8   2   7      220.56      186.60     31.20 o 
  -6   2   7      184.88      168.31     37.12 o 
  -4   2   7       41.43       45.83     31.04 o 
  -2   2   7      941.88     1032.36     54.13 o 
   0   2   7      348.77      294.47     42.10 o 
   2   2   7     1177.81     1315.50     29.51 o 
   4   2   7      345.38      298.20     30.72 o 
   6   2   7       11.80       25.19     11.50 o 
   8   2   7       28.93       20.66     11.07 o 
  10   2   7       15.11       24.31     20.13 o 
 -13   3   7       63.47       27.36     40.42 o 
 -11   3   7      178.95      145.37     40.52 o 
  -9   3   7      505.30      495.92     57.13 o 
  -7   3   7     4960.28     5398.19    123.04 o 
  -5   3   7     5597.01     5400.97     84.78 o 
  -3   3   7     5673.66     5358.56     76.85 o 
  -1   3   7     1084.79      868.33     24.30 o 
   1   3   7    10280.56    11574.61    100.81 o 
   3   3   7      753.49      630.44     19.57 o 
   5   3   7     3576.16     3471.18     51.99 o 
   7   3   7      992.29      956.64     55.95 o 
   9   3   7      800.79      624.95     76.52 o 
  11   3   7      328.24      201.60     70.34 o 
 -12   4   7     3684.25     3763.52    215.81 o 
 -10   4   7     3331.13     3340.53     95.43 o 
  -8   4   7     3249.03     3310.07     93.20 o 
  -6   4   7     4472.92     4314.73    124.52 o 
  -4   4   7    11818.78    12415.57    426.83 o 
  -2   4   7     7162.45     7742.74    145.07 o 
   0   4   7     1288.40     1188.71     52.53 o 
   2   4   7     5435.24     5454.53    131.50 o 
   4   4   7     4774.42     4752.60    125.43 o 
   6   4   7     2408.17     2399.99     50.62 o 
   8   4   7     2024.54     1970.51     85.41 o 
  10   4   7      866.17      785.41     94.58 o 
 -13   5   7      505.91      492.15     47.15 o 
 -11   5   7      312.02      279.25     48.67 o 
  -9   5   7      450.81      509.43     90.63 o 
  -7   5   7       75.75       75.05     44.82 o 
  -5   5   7     1150.21     1122.73     62.50 o 
  -3   5   7     1635.74     1631.01     47.22 o 
  -1   5   7       69.28      116.95     35.17 o 
   1   5   7     3350.72     3460.78     98.39 o 
   3   5   7      163.06      133.48     70.62 o 
   5   5   7      499.86      572.78     69.86 o 
   7   5   7      179.92      183.16     57.79 o 
   9   5   7      588.71      583.04     78.51 o 
  11   5   7      536.73      486.66     77.09 o 
 -12   6   7     3840.77     3791.20    101.62 o 
 -10   6   7     1523.91     1644.88     73.12 o 
  -8   6   7     2550.04     2617.93    189.20 o 
  -6   6   7     7767.86     8892.94    192.81 o 
  -4   6   7     1967.02     1756.81     53.36 o 
  -2   6   7     1042.51      922.28     72.14 o 
   0   6   7     2611.47     2856.21    145.71 o 
   2   6   7     1117.50     1149.06     65.13 o 
   4   6   7      238.10      175.56     44.96 o 
   6   6   7       92.17      135.07     54.37 o 
   8   6   7       33.84      160.16     83.83 o 
  10   6   7       25.07       -7.32     42.87 o 
 -11   7   7       95.90      144.70     35.18 o 
  -9   7   7      144.41      182.23     32.77 o 
  -7   7   7      332.77      337.54     38.68 o 
  -5   7   7     1006.76     1007.38     59.22 o 
  -3   7   7      498.16      489.09     40.11 o 
  -1   7   7     1135.05     1195.05     62.71 o 
   1   7   7     2763.27     2948.58     97.87 o 
   3   7   7      448.35      478.58     84.22 o 
   5   7   7       34.37       13.40     52.28 o 
   7   7   7       12.02      117.01     73.00 o 
   9   7   7       43.97       27.75     49.24 o 
 -10   8   7     1910.26     2130.66    106.36 o 
  -8   8   7     3226.94     3466.34    163.92 o 
  -6   8   7     3560.54     3486.24     74.09 o 
  -4   8   7     5535.51     6022.36    171.90 o 
  -2   8   7      243.75      200.54     36.74 o 
   0   8   7      610.21      647.01    126.51 o 
   2   8   7     4424.86     4784.29    228.88 o 
   4   8   7     2442.56     2531.78    157.69 o 
   6   8   7     1312.48     1404.95    108.93 o 
   8   8   7      467.15      435.81     95.72 o 
 -11   9   7     1844.88     1755.31     98.85 o 
  -9   9   7     3318.15     3528.39    121.76 o 
  -7   9   7     3082.32     3113.11    121.67 o 
  -5   9   7     2821.84     3103.41    110.26 o 
  -3   9   7      622.46      541.13     79.65 o 
  -1   9   7     3275.03     3650.15    153.98 o 
   1   9   7     4156.61     4476.04    188.87 o 
   3   9   7     3331.28     3334.86    246.09 o 
   5   9   7      522.18      635.99     95.24 o 
   7   9   7      746.19      714.21    101.23 o 
 -10  10   7      242.65      249.32     53.04 o 
  -8  10   7       13.60       23.57     32.51 o 
  -6  10   7       51.75       42.68     26.23 o 
  -2  10   7     6594.98     6427.06    285.72 o 
   0  10   7      204.99      217.95     63.02 o 
   2  10   7       29.07       75.95     53.23 o 
   4  10   7       46.55       75.95     56.37 o 
   6  10   7       45.05       52.28     48.86 o 
   8  10   7      130.47      187.06     69.39 o 
  -9  11   7     1004.59      912.58     84.60 o 
  -7  11   7     1501.21     1305.81     82.98 o 
  -3  11   7       94.30       44.48     47.15 o 
  -1  11   7     1667.79     1778.50    157.40 o 
   1  11   7      672.08      740.35     93.53 o 
   3  11   7      464.69      471.17    103.51 o 
   5  11   7      591.73      531.52     94.20 o 
   7  11   7       45.00       89.06     52.28 o 
  -8  12   7       58.09       50.28     37.74 o 
  -4  12   7      360.96      349.50     69.58 o 
  -2  12   7      257.70      226.70     83.64 o 
   0  12   7     2158.70     2436.16    158.54 o 
   2  12   7       16.43      -26.14     52.09 o 
   4  12   7      199.05      223.46     82.60 o 
  -5  13   7       42.30       37.55     56.37 o 
  -3  13   7      373.58      418.13     83.83 o 
  -1  13   7      277.12      311.29     76.14 o 
   1  13   7       74.86      -34.69     55.79 o 
   3  13   7        6.51       30.42     55.41 o 
  -6  14   7     1563.23     1860.05    161.68 o 
  -4  14   7     1037.50     1230.15    125.09 o 
   0  14   7      441.57      459.38     81.93 o 
   2  14   7      366.09      653.67     92.20 o 
  -7  15   7      104.29       96.95     58.93 o 
  -5  15   7       77.74      141.63     81.93 o 
  -3  15   7       23.27       88.97     58.65 o 
  -1  15   7      177.32      380.49     84.98 o 
 -14   0   8     4674.51     4474.33    161.49 o 
 -12   0   8     3896.10     3677.81    141.72 o 
 -10   0   8    11739.34    11688.79    315.47 o 
  -8   0   8    13089.08    12869.71    345.03 o 
  -6   0   8    11845.81    11804.28    313.38 o 
  -4   0   8     6867.11     5599.45    165.86 o 
  -2   0   8     6828.60     7047.74    196.19 o 
   0   0   8     3866.27     3808.04     73.24 o 
   2   0   8     6733.57     6881.78     96.15 o 
   4   0   8      441.81      439.21     52.31 o 
   6   0   8     6102.90     6673.68    263.43 o 
   8   0   8      923.41      947.75     77.66 o 
 -13   1   8      537.33      495.20     52.06 o 
 -11   1   8      440.70      387.00     42.80 o 
  -9   1   8     1285.03     1475.79     78.37 o 
  -7   1   8     3996.08     4002.98     97.21 o 
  -5   1   8     2884.40     3047.86     85.36 o 
  -3   1   8     3270.39     3580.66     83.56 o 
  -1   1   8       31.93       31.46     16.37 o 
   1   1   8      351.44      424.35     21.84 o 
   3   1   8     1842.03     2004.85     44.30 o 
   5   1   8     1228.43     1413.14     45.58 o 
   7   1   8      451.68      451.46     53.32 o 
   9   1   8      292.91      367.76     43.50 o 
 -14   2   8      174.73      158.57     46.27 o 
 -12   2   8     2026.46     2153.67     85.57 o 
 -10   2   8     3043.14     3127.87    143.76 o 
  -8   2   8     1285.19     1248.90     70.72 o 
  -6   2   8      416.50      355.80     33.26 o 
  -4   2   8      211.77      160.08     54.89 o 
  -2   2   8      300.89      343.38     37.40 o 
   0   2   8     3962.05     4361.56     52.34 o 
   2   2   8      332.91      327.79     25.42 o 
   4   2   8      524.53      535.50     34.36 o 
   6   2   8       10.93       23.80     20.48 o 
   8   2   8       51.14       10.95     30.65 o 
  10   2   8        5.94       51.61     38.12 o 
 -13   3   8      227.09      361.83     45.42 o 
 -11   3   8     2630.42     3034.57     97.32 o 
  -9   3   8     1459.96     1667.33     90.77 o 
  -7   3   8     4011.70     3961.39    178.41 o 
  -5   3   8     3353.28     3525.42    221.90 o 
  -3   3   8     1660.34     1549.44     49.98 o 
  -1   3   8      219.58      221.12     14.77 o 
   1   3   8       39.44       22.12     12.46 o 
   3   3   8     5516.04     6244.77     74.71 o 
   5   3   8      262.85      308.48     20.07 o 
   7   3   8       26.27       45.03     29.04 o 
   9   3   8       41.34       15.68     58.36 o 
 -12   4   8     1281.48     1246.34    143.57 o 
 -10   4   8     4163.73     4069.02    103.23 o 
  -8   4   8     1421.33     1386.71     58.32 o 
  -6   4   8     2236.19     2437.71    125.37 o 
  -4   4   8     1535.24     1745.81     52.91 o 
  -2   4   8      247.54      222.52     20.95 o 
   0   4   8     3600.99     3910.32     87.30 o 
   2   4   8      279.55      266.01     38.78 o 
   4   4   8     2577.18     2517.01     95.62 o 
   6   4   8       68.88       92.29     39.68 o 
   8   4   8      305.80      341.42     81.46 o 
  10   4   8      259.25      195.33     50.28 o 
 -13   5   8      334.06      269.85     59.69 o 
 -11   5   8     5882.26     5932.69    246.42 o 
  -9   5   8     4290.28     4440.30     98.54 o 
  -7   5   8     3593.89     3824.61    147.47 o 
  -5   5   8     5036.73     4930.38     89.63 o 
  -3   5   8     5399.86     5448.82     82.64 o 
  -1   5   8      522.65      465.20     41.08 o 
   1   5   8     2955.94     3211.39     93.21 o 
   3   5   8    12204.66    12940.64    452.92 o 
   5   5   8     1402.10     1090.99    106.36 o 
   7   5   8      334.77      276.79     62.07 o 
   9   5   8      179.98      127.18     51.61 o 
 -12   6   8     2368.19     2302.13    120.52 o 
 -10   6   8      550.86      520.94     56.75 o 
  -8   6   8      452.06      533.61     84.93 o 
  -6   6   8      209.93      198.48     27.17 o 
  -4   6   8       18.02       32.20     38.02 o 
  -2   6   8      107.98      109.39     39.33 o 
   0   6   8     6627.25     6954.72    438.76 o 
   2   6   8      100.25       99.04     51.61 o 
   4   6   8      501.75      225.94     54.27 o 
   6   6   8       69.02      123.66     77.37 o 
   8   6   8       88.28       74.61     50.38 o 
 -11   7   8       91.76       90.87     41.06 o 
  -9   7   8      529.79      489.72     61.88 o 
  -7   7   8     1098.88     1049.65     88.35 o 
  -5   7   8     2205.31     2245.56     84.60 o 
  -3   7   8     1989.15     1927.73     98.38 o 
  -1   7   8     1170.83     1055.91     59.44 o 
   1   7   8      996.29     1223.12    100.09 o 
   3   7   8     1710.58     1802.07    121.38 o 
   5   7   8      678.55      745.20     92.29 o 
   7   7   8      314.71      197.80     69.48 o 
 -12   8   8     3048.45     2754.58    127.46 o 
 -10   8   8     3710.42     3732.37    124.33 o 
  -8   8   8     2452.34     2310.40    101.32 o 
  -6   8   8     1008.16      985.30     56.75 o 
  -4   8   8     1054.84     1040.81     46.38 o 
  -2   8   8      775.07      931.97     91.06 o 
   0   8   8     4069.81     4130.34    203.50 o 
   2   8   8      854.83      758.89     85.83 o 
   4   8   8      124.40      142.29     57.89 o 
   6   8   8      588.17      524.11     79.94 o 
   8   8   8      110.20      152.65     55.03 o 
 -11   9   8      133.59       81.65     34.60 o 
  -9   9   8       62.54       94.48     51.33 o 
  -7   9   8      907.15      840.44     56.27 o 
  -5   9   8     1900.56     2023.63     67.39 o 
  -3   9   8       13.94        2.95     50.47 o 
  -1   9   8       90.31       -2.28     51.52 o 
   1   9   8       14.38       75.76     54.46 o 
   3   9   8      161.33      102.37     71.95 o 
   5   9   8       93.36      116.34     54.94 o 
   7   9   8      103.34       89.06     48.48 o 
 -10  10   8     1002.37      802.52     69.10 o 
  -8  10   8     1433.94     1336.04     76.04 o 
  -6  10   8     1159.01     1159.05     62.73 o 
  -4  10   8      906.49      989.86    101.61 o 
  -2  10   8     1768.34     2082.76    145.81 o 
   0  10   8       34.89      117.77     73.95 o 
   2  10   8      662.11      789.02    106.65 o 
   4  10   8       31.52      203.69     72.90 o 
   6  10   8      451.26      317.38     73.57 o 
  -9  11   8       93.82       65.97     29.66 o 
  -7  11   8        9.67        1.24     19.68 o 
  -3  11   8       89.17      112.54     63.21 o 
  -1  11   8      146.57      114.44     62.35 o 
   1  11   8      145.85      125.94     68.06 o 
   3  11   8       85.28        5.04     52.85 o 
   5  11   8        8.23       29.09     47.91 o 
  -8  12   8     1090.75     1088.81     76.14 o 
  -4  12   8     1417.41     1833.25    143.72 o 
  -2  12   8     1608.32     1781.44    134.02 o 
   0  12   8      375.10      662.12     92.20 o 
   2  12   8      329.03      326.60     77.37 o 
   4  12   8     1340.90     1190.13    121.57 o 
  -5  13   8     1759.64     2260.79    173.94 o 
  -3  13   8      163.02      191.05     71.10 o 
  -1  13   8     1146.11     1108.77    123.38 o 
   1  13   8       97.11       54.27     52.18 o 
  -6  14   8        4.13       52.85     53.89 o 
  -4  14   8        3.53       47.91     61.12 o 
  -2  14   8       12.61      -35.36     55.03 o 
   0  14   8       51.29       68.72     62.54 o 
  -7  15   8      356.99      457.48     79.46 o 
  -5  15   8      493.15      455.10     82.88 o 
 -13   1   9     3082.30     3115.15    214.86 o 
 -11   1   9     3141.03     3244.05     91.20 o 
  -9   1   9     5552.26     6082.26    241.57 o 
  -7   1   9     1315.90     1288.97     56.03 o 
  -5   1   9     2845.64     2905.24     75.32 o 
  -3   1   9     2040.65     2025.40    101.56 o 
  -1   1   9     1723.88     1771.24     48.43 o 
   1   1   9     1433.61     1832.87     41.73 o 
   3   1   9      504.82      423.26     22.36 o 
   5   1   9     6839.06     7260.80    233.41 o 
   7   1   9      150.23      144.88     32.40 o 
 -14   2   9     1920.39     1843.04    113.59 o 
 -12   2   9       35.59       50.44     42.46 o 
 -10   2   9     5834.46     5786.28    165.20 o 
  -8   2   9      941.38      787.09     98.52 o 
  -6   2   9      775.47      728.99     43.52 o 
  -4   2   9      149.08       91.91     30.13 o 
  -2   2   9       48.38       36.72     36.17 o 
   0   2   9       20.16       46.25     15.24 o 
   2   2   9     1161.86     1023.62     28.83 o 
   4   2   9     1173.91      992.00     39.66 o 
   6   2   9      611.05      506.61     44.86 o 
   8   2   9       54.35       42.49     36.12 o 
 -13   3   9     1742.80     1703.04    151.56 o 
 -11   3   9      531.10      397.01    104.94 o 
  -9   3   9     2195.01     2139.81     71.13 o 
  -7   3   9     2169.38     2114.24     65.13 o 
  -5   3   9     3925.26     3929.26     79.61 o 
  -3   3   9     3055.18     2890.27     76.80 o 
  -1   3   9     3103.04     3181.52     39.42 o 
   1   3   9       30.48       34.06     10.98 o 
   3   3   9     2985.86     3158.20     57.47 o 
   5   3   9     1228.68     1264.03     59.66 o 
   7   3   9     2566.02     2659.81    173.37 o 
   9   3   9       15.28        3.71     42.11 o 
 -12   4   9      101.41      143.94     47.52 o 
 -10   4   9     2274.05     2109.14     80.15 o 
  -8   4   9     6527.95     7086.96    253.26 o 
  -6   4   9     6330.65     6793.82    139.73 o 
  -4   4   9     3517.47     3637.89     91.94 o 
  -2   4   9     1837.33     1902.38     60.32 o 
   0   4   9       53.37       66.20     33.41 o 
   2   4   9     8622.26     8966.13    256.49 o 
   4   4   9     2835.78     2824.34    206.93 o 
   6   4   9      580.29      492.65     75.66 o 
   8   4   9      605.25      677.71     80.22 o 
 -13   5   9      307.57      218.71     61.69 o 
 -11   5   9      574.52      525.97     48.49 o 
  -9   5   9     1435.06     1371.48     62.90 o 
  -7   5   9     1127.91     1177.71     52.97 o 
  -5   5   9      617.97      724.47     40.15 o 
  -3   5   9      400.82      391.20     21.80 o 
  -1   5   9     1236.35     1106.09     56.65 o 
   1   5   9      765.96      810.76     71.19 o 
   3   5   9      399.38      362.43     67.68 o 
   5   5   9      152.41      205.41     57.03 o 
   7   5   9      417.43      372.41     66.44 o 
 -12   6   9     1164.53     1224.35     80.79 o 
 -10   6   9     5069.72     4871.84    141.06 o 
  -8   6   9     5209.64     5129.82    103.55 o 
  -6   6   9     6123.69     6288.39     97.33 o 
  -4   6   9     1867.10     2022.93    155.98 o 
  -2   6   9       94.04       73.57     32.09 o 
   0   6   9      190.39      207.21     56.08 o 
   2   6   9      936.70      925.99     90.68 o 
   4   6   9      540.73      482.95    105.89 o 
   6   6   9        3.35       39.26     46.57 o 
   8   6   9       31.31       51.71     60.74 o 
 -11   7   9      155.35      134.50     41.54 o 
  -9   7   9      734.39      786.55     61.12 o 
  -7   7   9      925.81      995.37     62.35 o 
  -5   7   9       48.65       23.27     66.25 o 
  -1   7   9      147.16      232.40     48.00 o 
   1   7   9      609.24      550.82     77.56 o 
   3   7   9       96.81       53.04     70.24 o 
   5   7   9       60.97       19.77     47.81 o 
   7   7   9       97.30       70.62     44.67 o 
 -12   8   9      233.09      165.86     45.72 o 
 -10   8   9     1913.80     1751.98    101.80 o 
  -8   8   9     1536.34     1457.04     69.39 o 
  -6   8   9     1316.42     1468.82     58.84 o 
  -2   8   9     1021.81     1098.22     86.69 o 
   0   8   9      723.26      967.14    100.09 o 
   2   8   9      649.89      767.35     90.30 o 
   4   8   9     1052.80     1020.94    105.51 o 
   6   8   9      211.37      245.14     77.28 o 
 -11   9   9     1824.24     1844.84    112.83 o 
  -9   9   9     1516.45     1484.41     80.51 o 
  -7   9   9     1214.31     1304.10     68.15 o 
  -5   9   9      737.76      747.48     51.99 o 
  -3   9   9     2886.76     3553.29    204.07 o 
  -1   9   9     1367.01     1683.73    151.80 o 
   1   9   9     1481.86     1420.44    120.14 o 
   3   9   9      164.69      182.50     60.64 o 
   5   9   9     2747.94     3025.76    198.28 o 
 -10  10   9      414.34      378.21     54.56 o 
  -8  10   9       54.86       46.96     33.84 o 
  -6  10   9      125.51       77.75     24.14 o 
  -4  10   9       19.53       44.77     55.13 o 
  -2  10   9       44.39       46.77     54.37 o 
   0  10   9      260.09      166.53     61.50 o 
   2  10   9      134.14      167.19     71.38 o 
   4  10   9      215.67      117.96     50.09 o 
  -9  11   9      567.52      605.47     59.03 o 
  -5  11   9      859.82      975.89    114.63 o 
  -3  11   9     1437.53     1752.07    139.06 o 
  -1  11   9      518.89      626.96     83.26 o 
   1  11   9      131.29       85.74     50.38 o 
   3  11   9       32.13      133.55     62.54 o 
  -4  12   9       64.55      123.95     61.02 o 
  -2  12   9      417.39      377.83     91.53 o 
   0  12   9      193.44      139.72     75.47 o 
   2  12   9      443.77      495.79     82.12 o 
  -5  13   9      465.03      528.96    126.80 o 
  -3  13   9      228.08      178.22     72.33 o 
  -1  13   9       76.79       85.17     55.89 o 
  -8  14   9      675.86     1007.92    126.99 o 
  -6  14   9      333.46      391.70     85.64 o 
  -4  14   9      538.91      588.37     82.60 o 
 -12   0  10     1887.01     2106.04    115.30 o 
 -10   0  10     1969.26     1753.12    108.36 o 
  -8   0  10    13459.67    14460.01    404.25 o 
  -6   0  10     6735.23     7103.82    220.42 o 
  -4   0  10     6411.34     6657.08    204.55 o 
  -2   0  10     1772.02     1757.56     68.34 o 
   0   0  10      428.23      425.19     50.57 o 
   2   0  10      445.15      489.90     42.82 o 
   4   0  10     6804.85     6932.35    930.07 o 
   6   0  10     2683.91     2678.82    161.02 o 
 -13   1  10     2303.04     2213.99     91.63 o 
 -11   1  10      659.96      693.35     52.96 o 
  -9   1  10       58.87       92.64     45.70 o 
  -7   1  10     2067.69     2068.93     76.38 o 
  -5   1  10      160.26      184.12     34.65 o 
  -3   1  10      105.93      109.19     22.08 o 
  -1   1  10        6.89       31.26     14.73 o 
   1   1  10       21.88       51.69     14.07 o 
   3   1  10     1137.15     1182.67     55.88 o 
   5   1  10       12.31       27.89     39.83 o 
   7   1  10     1012.32      928.27     84.69 o 
 -12   2  10       74.08       82.06     56.46 o 
 -10   2  10      217.09      145.00     32.52 o 
  -8   2  10     3513.39     3232.45     95.00 o 
  -6   2  10     2493.96     2625.46     82.70 o 
  -4   2  10     3775.64     4167.93     80.62 o 
  -2   2  10      888.65      872.36     28.86 o 
   0   2  10       94.67       99.66     18.70 o 
   2   2  10       93.08       89.77     14.37 o 
   4   2  10      311.03      269.55     35.86 o 
   6   2  10     2194.98     2241.97    157.31 o 
 -13   3  10      598.91      432.67     57.51 o 
 -11   3  10     4186.85     4790.23    111.72 o 
  -9   3  10     5956.12     6715.72    119.11 o 
  -7   3  10     4882.21     5176.98    127.18 o 
  -5   3  10     2495.46     2716.18     86.31 o 
  -3   3  10      609.94      675.28     42.59 o 
  -1   3  10      339.69      361.91     32.64 o 
   1   3  10      635.32      717.51     27.95 o 
   3   3  10     1214.72     1230.52     56.54 o 
   5   3  10       46.48       60.55     40.40 o 
   7   3  10      591.38      595.30     78.23 o 
 -12   4  10      163.08      135.07     55.22 o 
 -10   4  10     1070.90     1103.27     81.60 o 
  -8   4  10      293.20      260.33     39.14 o 
  -6   4  10      439.60      498.80     38.50 o 
  -4   4  10     1689.48     1707.57    128.94 o 
  -2   4  10      308.76      334.88     28.41 o 
   0   4  10      265.92      233.94     33.41 o 
   2   4  10      164.74      142.58     42.49 o 
   4   4  10       76.73       26.14     39.07 o 
   6   4  10     1002.80      844.91     94.67 o 
 -13   5  10      321.11      261.10     58.65 o 
 -11   5  10     1842.41     1991.60    107.12 o 
  -9   5  10     4350.69     4435.37    100.42 o 
  -7   5  10     1176.20     1256.19     74.33 o 
  -5   5  10     1129.28     1093.32     63.87 o 
  -3   5  10      652.11      630.43     30.90 o 
  -1   5  10     1747.80     1619.85     70.47 o 
   1   5  10     1570.14     1991.13    129.55 o 
   3   5  10     1000.53     1179.58     92.67 o 
   5   5  10      409.48      389.80     68.44 o 
   7   5  10      247.11      300.27     67.01 o 
 -12   6  10       31.36       13.21     35.74 o 
 -10   6  10      280.65      216.62     50.95 o 
  -8   6  10       14.96       26.80     31.94 o 
  -6   6  10       44.69       75.76     33.27 o 
  -4   6  10      102.11      107.22     28.90 o 
  -2   6  10      324.34      294.47     51.14 o 
   0   6  10       24.85       77.85     58.65 o 
   2   6  10      193.19      134.02     51.42 o 
   4   6  10       40.96       85.26     50.76 o 
   6   6  10      615.67      566.88     79.75 o 
 -11   7  10      959.12      856.22     90.68 o 
  -9   7  10      251.32      153.89     40.87 o 
  -7   7  10     1568.23     1459.79     65.30 o 
  -5   7  10       57.50       26.80     15.97 o 
  -3   7  10      447.80      430.01     70.62 o 
  -1   7  10      650.89      521.54     82.50 o 
   1   7  10       71.66       63.49     70.53 o 
   3   7  10      972.95     1068.09    121.57 o 
   5   7  10       66.76      100.28     61.40 o 
 -12   8  10     1151.28     1104.30     85.55 o 
 -10   8  10      483.15      452.06     55.41 o 
  -8   8  10     1852.77     1904.63     85.74 o 
  -6   8  10     1008.94     1038.81     51.33 o 
  -2   8  10      726.15      679.52     87.64 o 
   0   8  10      343.35      354.16     89.63 o 
   2   8  10       37.69       42.30     46.77 o 
   4   8  10      852.45      773.24     91.53 o 
 -11   9  10      107.70      106.84     32.51 o 
  -9   9  10       89.15      170.81     38.50 o 
  -7   9  10      196.81      102.94     29.47 o 
  -3   9  10      135.71      182.88     68.72 o 
  -1   9  10       65.04       46.57     50.66 o 
   1   9  10       26.34        4.09     49.52 o 
   3   9  10       59.82       28.52     47.43 o 
 -10  10  10      146.04      109.21     40.59 o 
  -4  10  10     1035.80     1449.43    127.84 o 
  -2  10  10      671.67      623.15     87.83 o 
   0  10  10      156.52      134.31     57.89 o 
   2  10  10       37.15       65.87     49.05 o 
  -5  11  10      106.58      122.33     67.39 o 
  -3  11  10       31.70       84.22     58.27 o 
  -1  11  10       42.41       84.69     74.61 o 
   1  11  10       28.07       36.69     48.76 o 
  -4  12  10      367.52      556.62    111.78 o 
  -2  12  10     1048.40     1278.15    128.03 o 
   0  12  10      304.39      281.45     74.71 o 
  -7  13  10      218.09      441.04     98.57 o 
  -5  13  10      281.68      392.09     95.91 o 
  -3  13  10      142.44       45.53     53.04 o 
 -13   1  11     9637.13     9967.61    256.16 o 
 -11   1  11     2938.35     2850.58    104.71 o 
  -9   1  11     4264.69     4326.55    114.77 o 
  -7   1  11     4859.93     4940.76    140.96 o 
  -5   1  11     2779.48     2778.34     90.11 o 
  -3   1  11     1728.08     1706.89    109.69 o 
  -1   1  11       52.25       66.31     14.52 o 
   1   1  11      241.73      300.19     20.51 o 
   3   1  11      253.43      264.61     30.21 o 
   5   1  11     1291.60     1343.16    109.40 o 
 -12   2  11     2054.38     1841.00    121.81 o 
 -10   2  11      415.22      416.37     44.53 o 
  -8   2  11       59.65       41.50     34.41 o 
  -6   2  11      306.12      242.57     33.37 o 
  -4   2  11      893.21      911.05     44.78 o 
  -2   2  11      494.37      525.99     22.02 o 
   0   2  11      547.88      533.64     32.51 o 
   2   2  11       12.97       16.01     15.92 o 
   4   2  11      174.03      110.26     49.33 o 
 -13   3  11       16.63       56.56     49.43 o 
 -11   3  11       68.97       67.23     36.24 o 
  -9   3  11      182.41      324.22     77.56 o 
  -7   3  11     6264.33     6679.49    156.13 o 
  -5   3  11      571.80      540.13     37.15 o 
  -3   3  11      382.39      283.47     29.96 o 
  -1   3  11       95.43       96.67     14.52 o 
   1   3  11      324.47      327.20     20.18 o 
   3   3  11       91.12       63.68     46.67 o 
   5   3  11     1966.78     1940.08    143.43 o 
 -12   4  11      213.48      216.62     61.12 o 
 -10   4  11     3077.87     2994.87    113.87 o 
  -8   4  11       32.96       50.99     31.78 o 
  -6   4  11     5634.41     5925.73    116.79 o 
  -4   4  11     1380.42     1467.90     49.09 o 
  -2   4  11     3015.33     3010.36     53.45 o 
   0   4  11      859.48      724.38     78.89 o 
   2   4  11      293.86      261.30     59.03 o 
   4   4  11      348.35      226.79     57.89 o 
 -13   5  11      342.89      157.02     47.91 o 
 -11   5  11       23.45       33.55     40.40 o 
  -9   5  11      126.57       76.14     41.06 o 
  -7   5  11      156.81      149.04     41.73 o 
  -5   5  11      183.28      239.05     31.37 o 
  -3   5  11      263.35      202.55     58.17 o 
  -1   5  11       85.89      144.29     50.28 o 
   1   5  11       60.94      108.17     61.02 o 
   3   5  11       96.20      115.30     58.08 o 
   5   5  11      120.78      142.29     58.17 o 
 -12   6  11     1289.46     1230.15     84.79 o 
 -10   6  11     3281.05     3123.85    148.09 o 
  -8   6  11     1852.55     1736.58     95.05 o 
  -6   6  11     2357.74     2525.03    110.54 o 
  -2   6  11     1068.58     1094.61    109.50 o 
   0   6  11      223.73       89.92     48.29 o 
   2   6  11      110.90      206.93     65.01 o 
   4   6  11       23.86      -23.29     41.44 o 
 -11   7  11      107.02      130.12     42.30 o 
  -9   7  11      181.89      260.15     39.54 o 
  -7   7  11     3622.56     3661.27    127.18 o 
  -5   7  11      394.18      374.03     31.37 o 
  -3   7  11       38.75       70.91     52.94 o 
  -1   7  11       88.72      131.84     75.47 o 
   1   7  11        9.27       15.78     41.44 o 
   3   7  11       35.98      103.04     43.91 o 
 -12   8  11      376.09      275.46     64.63 o 
 -10   8  11      204.50      188.39     39.35 o 
  -8   8  11      238.13      215.67     33.55 o 
  -6   8  11      173.12      206.83     22.62 o 
  -4   8  11      715.34      855.55    100.66 o 
  -2   8  11      402.58      527.25     79.56 o 
   0   8  11      538.06      649.48     84.88 o 
   2   8  11      139.79      110.26     66.73 o 
 -11   9  11      309.05      161.59     50.09 o 
  -9   9  11      681.54      646.25     54.75 o 
  -3   9  11      289.00      277.93     78.80 o 
  -1   9  11      514.97      535.71     92.01 o 
   1   9  11      274.24      357.68     73.57 o 
  -4  10  11        2.45       48.10     57.79 o 
  -2  10  11       49.08       77.66     69.67 o 
   0  10  11        7.82       43.15     46.86 o 
  -5  11  11      770.41      949.56    122.71 o 
  -3  11  11      393.23      511.09     95.15 o 
  -1  11  11      278.92      385.53     77.85 o 
  -6  12  11      398.32      397.79     76.90 o 
  -4  12  11      243.11      165.77     58.46 o 
  -2  12  11      696.07      710.13     96.86 o 
  -7  13  11      408.40      293.90     89.82 o 
 -12   0  12     1216.29     1180.63     98.76 o 
 -10   0  12       57.92       66.92     63.87 o 
  -8   0  12      790.66      759.65     63.97 o 
  -6   0  12     2517.77     2862.17    109.97 o 
  -4   0  12      243.67      254.74     42.68 o 
  -2   0  12      476.37      434.34     40.26 o 
   0   0  12      405.26      459.56     64.44 o 
   2   0  12      497.97      536.66     65.87 o 
 -11   1  12       73.76       66.63     54.23 o 
  -9   1  12       45.00       70.81     32.30 o 
  -7   1  12       54.30       50.56     32.53 o 
  -5   1  12      415.28      368.69     32.48 o 
  -3   1  12       19.15       38.79     15.54 o 
  -1   1  12       93.97       79.63     15.01 o 
   1   1  12       49.21       30.81     18.00 o 
   3   1  12       69.75      137.44     44.77 o 
 -12   2  12     1564.81     1518.44    113.30 o 
 -10   2  12      101.22       97.65     46.97 o 
  -8   2  12     6321.85     6375.05    140.72 o 
  -6   2  12     1651.68     1695.53     69.49 o 
  -4   2  12     2242.41     2214.15     70.42 o 
  -2   2  12     1112.37     1003.28     34.30 o 
   0   2  12      539.31      604.69     60.71 o 
   2   2  12      326.05      359.20     55.32 o 
   4   2  12       54.85       28.61     30.04 o 
 -13   3  12     2928.47     2838.51    134.50 o 
 -11   3  12     4480.53     4703.69    213.20 o 
  -9   3  12       18.58       35.50     28.82 o 
  -7   3  12     1866.32     2091.22     82.55 o 
  -5   3  12     4002.94     3645.64    154.55 o 
  -3   3  12     1367.75     1286.94     58.65 o 
  -1   3  12      633.95      659.48     32.87 o 
   1   3  12       48.93        2.95     30.13 o 
   3   3  12       94.00      123.85     52.37 o 
 -12   4  12      382.32      332.77     53.51 o 
 -10   4  12     1343.28     1250.97     88.21 o 
  -8   4  12      984.53     1003.55     70.43 o 
  -6   4  12       14.76       70.91     34.22 o 
  -4   4  12      380.16      396.61     45.48 o 
  -2   4  12      147.79      101.23     58.27 o 
   0   4  12        5.75       60.55     52.66 o 
   2   4  12       38.94       89.82     51.33 o 
   4   4  12        3.63       43.53     35.07 o 
 -13   5  12     2400.68     2210.98    130.31 o 
 -11   5  12     2553.67     2659.72    123.47 o 
  -9   5  12      236.35      227.55     53.23 o 
  -7   5  12       31.43       84.88     33.65 o 
  -5   5  12     3446.16     3518.41    153.22 o 
  -3   5  12     1117.77     1306.86    120.05 o 
  -1   5  12      370.61      455.86     72.71 o 
   1   5  12      169.17      129.65     47.05 o 
   3   5  12       17.72       -6.56     37.36 o 
 -12   6  12      134.33      111.97     40.11 o 
 -10   6  12       95.08       65.78     31.65 o 
  -8   6  12     1009.86      864.01     60.17 o 
  -6   6  12      449.01      422.41     41.06 o 
  -4   6  12      449.94      431.06     67.30 o 
  -2   6  12       81.04       83.26     48.10 o 
   0   6  12      174.49      135.83     41.73 o 
   2   6  12        4.39      101.70     56.56 o 
 -11   7  12     1059.74     1079.68     96.19 o 
  -9   7  12      289.61      354.06     39.73 o 
  -7   7  12       36.76       22.24     15.49 o 
  -3   7  12      127.96      150.85     74.61 o 
  -1   7  12      469.00      494.07     78.80 o 
   1   7  12       64.64       -6.65     39.54 o 
 -12   8  12       85.42       94.67     42.20 o 
  -4   8  12      521.69      675.34     95.62 o 
  -2   8  12      342.44      249.98     54.37 o 
   0   8  12      348.86      368.70     75.09 o 
  -5   9  12       11.54       19.11     54.75 o 
  -3   9  12      114.38      168.24     58.93 o 
  -1   9  12       50.91      118.62     49.33 o 
  -6  10  12     2407.41     2987.07    221.37 o 
  -4  10  12      289.30      316.04     77.75 o 
  -2  10  12      159.62      245.04     73.00 o 
  -5  11  12      122.55       68.91     55.41 o 
  -3  11  12       43.39      107.98     70.05 o 
  -6  12  12      821.94     1187.00    126.13 o 
 -11   1  13     1848.65     1686.11    103.51 o 
  -9   1  13      801.48      697.40     82.60 o 
  -7   1  13     1673.87     1475.96     61.47 o 
  -5   1  13      139.66       81.60     21.83 o 
  -3   1  13     2679.21     2396.05     69.52 o 
  -1   1  13      389.72      381.19     52.61 o 
   1   1  13      189.92      259.49     50.66 o 
 -12   2  13      815.30      570.69     64.35 o 
 -10   2  13       45.96       54.94     51.42 o 
  -8   2  13      334.64      244.40     36.77 o 
  -6   2  13      388.81      334.20     53.80 o 
  -4   2  13      891.31      912.56     39.93 o 
  -2   2  13      128.93      159.09     22.05 o 
   0   2  13       65.65      118.53     46.67 o 
   2   2  13       83.43      122.05     47.43 o 
 -11   3  13       36.22      112.45     53.42 o 
  -9   3  13      917.71      894.81     75.47 o 
  -5   3  13      411.97      379.25     42.01 o 
  -3   3  13       60.55       55.62     19.41 o 
  -1   3  13      159.16      124.04     30.99 o 
   1   3  13      159.04      196.66     60.55 o 
 -12   4  13     1545.15     1540.59    127.75 o 
 -10   4  13      330.57      269.28     59.12 o 
  -8   4  13       66.18       81.27     39.16 o 
  -6   4  13     2826.53     2863.41    192.95 o 
  -4   4  13     2289.01     2324.81     94.19 o 
  -2   4  13      377.37      317.38     64.25 o 
   0   4  13      800.86      741.21     79.37 o 
   2   4  13      121.69      121.09     48.86 o 
 -11   5  13       83.41       76.23     46.57 o 
  -9   5  13      146.72      111.59     35.55 o 
  -7   5  13      585.35      568.40     54.75 o 
  -5   5  13       25.25       26.99     12.64 o 
  -3   5  13       89.09       99.23     44.77 o 
  -1   5  13       14.68       49.81     39.45 o 
   1   5  13       35.25       58.55     39.07 o 
 -12   6  13     1464.71     1182.34     96.10 o 
 -10   6  13      824.62      688.17     63.21 o 
  -4   6  13      834.90      853.75     90.39 o 
  -2   6  13      593.98      827.70    100.18 o 
   0   6  13       74.94       48.00     40.11 o 
  -5   7  13      336.36      316.23     66.63 o 
  -3   7  13      382.44      438.85     85.83 o 
  -1   7  13       77.69       95.24     57.03 o 
  -4   8  13     2194.18     2629.01    195.42 o 
  -2   8  13      124.08      147.42     52.75 o 
  -5   9  13       46.56      131.93     57.41 o 
  -3   9  13      546.99      573.35     86.21 o 
  -6  10  13      375.33      390.85     78.13 o 
  -4  10  13     1453.07     1496.39    126.80 o 
  -7  11  13     1084.72     1634.78    146.57 o 
  -8   0  14      104.62       51.52     34.69 o 
  -6   0  14      368.36      207.59     57.32 o 
  -4   0  14      927.10      927.70     69.01 o 
  -2   0  14      925.90      978.45     76.33 o 
 -11   1  14      223.32      167.76     46.38 o 
  -9   1  14       71.04      123.19     50.57 o 
  -7   1  14       36.97       -3.13     20.45 o 
  -5   1  14       88.48       51.21     24.72 o 
  -3   1  14       10.32        3.69     16.85 o 
  -1   1  14      155.35      177.94     43.82 o 
 -10   2  14     1066.22      881.41     90.20 o 
  -8   2  14      288.58      205.60     57.60 o 
  -4   2  14      600.35      648.98     53.80 o 
  -2   2  14     1369.30     1139.66     92.96 o 
 -11   3  14     1635.85     1414.83    106.36 o 
  -9   3  14      670.20      460.90     92.10 o 
  -5   3  14      877.32      760.33     54.80 o 
  -3   3  14       65.87       43.25     38.78 o 
  -1   3  14      749.46      605.19     64.35 o 
 -12   4  14       86.14       77.09     54.18 o 
 -10   4  14       59.48       71.48     40.97 o 
  -4   4  14        4.77       -5.42     35.93 o 
  -2   4  14      428.62      368.32     69.39 o 
   0   4  14       58.62       27.28     41.82 o 
  -5   5  14      847.06      906.31     92.39 o 
  -3   5  14     1138.40     1108.77    103.99 o 
  -1   5  14      149.10      161.78     53.23 o 
  -4   6  14      484.95      582.95     96.57 o 
  -2   6  14       11.19        0.00     38.59 o 
  -5   7  14      876.74      745.86    105.70 o 
  -3   7  14      747.51      951.84    105.60 o 
  -6   8  14       22.05       67.01     53.70 o 
  -4   8  14      725.59      709.18    102.46 o 
  -7   9  14      111.40       91.44     53.99 o 
  -5   9  14     1564.83     1867.28    149.61 o 
  -5   1  15      366.13      357.38     36.11 o 
  -4   2  15       10.25       65.49     32.79 o 
  -5   3  15       12.24       44.39     50.66 o 
  -3   3  15      252.90      126.23     43.34 o 
  -6   4  15      172.65      135.07     50.00 o 
  -4   4  15      230.81      222.80     51.80 o 
  -5   5  15       26.24       69.10     47.15 o 
  -3   5  15       27.34       84.22     51.80 o 
  -6   6  15      111.26       83.45     58.55 o 
  -4   6  15      635.19      688.45     85.83 o 
  -6   2  16      159.31      141.25     43.15 o 
  -5   3  16      203.44       50.66     30.32 o 
  -6   4  16        6.21       30.51     45.24 o 
  -7   5  16      691.74      740.16     89.54 o 
                                                 
